# Supplementary material for: A combination intervention strategy to improve linkage to and retention in HIV care following diagnosis in Mozambique: A cluster-randomized study
Source: PLoS Med. 2017 Nov 14;14(11):e1002433. doi: 10.1371/journal.pmed.1002433 (PMC5685437; doi:10.1371/journal.pmed.1002433)
Supplement: S1 Data — (CSV) [file pmed.1002433.s003.csv]

Study_Arm	Site_ID	ENROLDATE_STUDY	Sex	Age_Baseline	Agecat_baseline	Education	Travel_time_to_clinic	TB_enrol	Marital_status	Province	Household_member_with_HIV	Religion	Income_Cat	Unemployed	Linked1m_AND_retained_12m	link_sameday	LINK_1W	LINK_1M	LINK_EVER	ART_Eligible	Retain_12m	Retain_6m	Combined_outcome_sens_analysis	dead_12m	dead_art	dead_preart	ASSESS_EVER	ART	New_WHO3_4_or_Hosp	hospitalized
1	4	22/04/2013	Female	54	50+y	primary	0	0	1	Maputo	NO	Protestant-Evangelical	99	0	0	0	0	0	0	0	0	0	0	0	0	0	0	0	0	0
1	4	24/04/2013	Male	42	40-49y	primary	0	0	1	Maputo	NO	Protestant-Evangelical	1	0	0	0	0	0	0	0	0	0	0	0	0	0	0	0	0	1
1	4	24/04/2013	Male	37	25-39y	primary	0	0	1	Maputo	Dont Know	no religion	99	0	0	0	0	0	0	0	0	0	0	0	0	0	0	0	1	0
1	4	24/04/2013	Male	37	25-39y	secondary	1	0	1	Maputo	Dont Know	no religion	0	0	0	0	0	0	1	1	1	1	0	0	0	0	1	1	0	1
1	4	25/04/2013	Male	36	25-39y	primary	1	0	1	Maputo	NO	Protestant-Evangelical	99	0	0	0	0	0	1	1	1	1	0	0	0	0	1	1	0	1
1	4	25/04/2013	Male	37	25-39y	secondary	0	0	1	Maputo	NO	Protestant-Evangelical	1	0	0	0	0	0	1	1	1	1	0	0	0	0	1	1	0	1
1	4	25/04/2013	Female	28	25-39y	primary	1	0	3	Maputo	Refused	Church of Zion	99	0	0	0	0	0	0	0	0	0	0	0	0	0	0	0	0	0
1	4	25/04/2013	Female	29	25-39y	secondary	1	0	3	Maputo	NO	Church of Zion	0	0	0	0	0	0	1	1	1	1	1	0	0	0	1	1	0	0
1	4	26/04/2013	Female	28	25-39y	primary	0	0	1	Maputo	NO	Muslim	99	1	0	0	0	0	0	0	0	0	0	0	0	0	0	0	0	0
1	4	30/04/2013	Male	39	25-39y	primary	0	0	3	Maputo	NO	Church of Zion	99	0	0	0	0	0	0	0	0	0	0	0	0	0	0	0	0	0
1	4	30/04/2013	Female	24	18-24y	primary	1	0	1	Maputo	NO	Protestant-Evangelical	0	0	0	0	0	0	0	0	0	0	0	0	0	0	0	0	0	0
1	4	3/5/2013	Female	45	40-49y	primary	1	0	1	Maputo	YES	Protestant-Evangelical	1	0	0	0	0	0	1	1	1	0	0	0	0	0	1	0	1	1
1	4	3/5/2013	Female	20	18-24y	primary	1	0	3	Maputo	NO	Church of Zion	1	0	0	0	0	0	0	0	0	0	0	0	0	0	0	0	0	0
1	4	3/5/2013	Female	25	25-39y	primary	0	0	3	Maputo	NO	Church of Zion	99	1	0	0	0	0	1	1	1	0	0	0	0	0	1	1	0	0
1	4	7/5/2013	Female	30	25-39y	primary	0	0	1	Maputo	Refused	Protestant-Evangelical	1	1	0	0	0	0	1	1	0	1	1	0	0	0	1	1	0	0
1	4	7/5/2013	Female	43	40-49y	primary	0	0	1	Maputo	NO	Catholic	1	1	0	0	0	0	1	1	1	1	0	0	0	0	1	1	0	0
1	4	7/5/2013	Female	31	25-39y	primary	0	0	3	Maputo	NO	Catholic	0	0	0	0	0	0	0	0	0	0	0	0	0	0	0	0	0	1
1	4	7/5/2013	Male	29	25-39y	secondary	0	0	1	Maputo	NO	Protestant-Evangelical	0	0	0	0	0	0	1	1	1	1	0	0	0	0	1	1	0	0
1	4	7/5/2013	Male	35	25-39y	primary	0	0	1	Maputo	NO	Church of Zion	0	0	0	0	0	0	1	0	1	0	0	0	0	0	1	0	0	0
1	4	7/5/2013	Female	39	25-39y	none	0	0	1	Maputo	YES	Catholic	99	1	0	0	0	0	1	1	1	1	0	0	0	0	1	1	0	1
1	4	8/5/2013	Male	26	25-39y	pre-university/university	0	0	1	Maputo	YES	no religion	0	0	0	0	0	0	1	1	1	1	1	0	0	0	1	1	0	0
1	4	8/5/2013	Female	29	25-39y	primary	0	0	1	Maputo	YES	Protestant-Evangelical	1	0	0	0	0	0	0	0	0	0	0	0	0	0	0	0	0	0
1	4	8/5/2013	Male	44	40-49y	primary	1	0	1	Maputo	YES	Protestant-Evangelical	0	0	0	0	0	0	1	1	0	1	0	0	0	0	1	1	0	0
1	4	13/05/2013	Female	32	25-39y	secondary	1	0	3	Maputo	NO	Protestant-Evangelical	99	0	0	0	0	0	0	0	0	0	0	0	0	0	0	0	0	0
1	4	13/05/2013	Female	22	18-24y	primary	0	0	3	Maputo	NO	Catholic	0	0	0	0	0	0	0	0	0	0	0	0	0	0	0	0	0	0
1	4	14/05/2013	Female	24	18-24y	primary	0	0	3	Maputo	NO	Protestant-Evangelical	99	0	0	0	0	0	1	1	1	1	0	0	0	0	1	1	0	0
1	4	15/05/2013	Female	35	25-39y	primary	0	0	1	Maputo	YES	Protestant-Evangelical	0	0	0	0	0	0	1	0	1	0	0	0	0	0	1	0	0	0
1	4	15/05/2013	Male	52	50+y	secondary	0	0	1	Maputo	YES	Protestant-Evangelical	0	0	0	0	0	1	1	1	0	0	0	1	1	0	1	1	0	0
1	4	15/05/2013	Male	34	25-39y	primary	0	0	1	Maputo	Dont Know	Protestant-Evangelical	0	0	0	0	0	0	1	0	0	0	0	0	0	0	1	0	0	0
1	4	16/05/2013	Female	34	25-39y	primary	1	0	1	Maputo	Dont Know	Muslim	0	0	0	0	0	0	1	1	0	1	0	0	0	0	1	1	0	0
1	4	27/05/2013	Male	48	40-49y	secondary	1	0	1	Maputo	YES	Protestant-Evangelical	0	0	1	0	0	1	1	1	1	1	1	0	0	0	1	1	0	0
1	4	27/05/2013	Female	38	25-39y	none	1	0	1	Maputo	YES	Protestant-Evangelical	1	0	1	0	0	1	1	1	1	0	1	0	0	0	1	1	0	0
1	4	27/05/2013	Female	40	40-49y	secondary	0	0	3	Maputo	Dont Know	Catholic	0	0	0	0	0	0	0	0	0	0	1	0	0	0	0	0	0	0
1	4	27/05/2013	Male	56	50+y	primary	0	0	1	Maputo	YES	Protestant-Evangelical	0	0	0	0	0	0	0	0	0	0	0	0	0	0	0	0	0	0
1	4	27/05/2013	Female	30	25-39y	primary	0	0	3	Maputo	Dont Know	Protestant-Evangelical	0	0	0	0	0	0	0	0	0	0	0	0	0	0	0	0	0	0
1	4	28/05/2013	Female	30	25-39y	primary	1	0	1	Maputo	Dont Know	Church of Zion	1	1	0	0	0	1	1	1	0	0	1	0	0	0	1	1	0	0
1	4	29/05/2013	Female	40	40-49y	primary	0	0	1	Maputo	YES	Protestant-Evangelical	0	1	1	0	1	1	1	1	1	1	1	0	0	0	1	1	0	1
1	4	29/05/2013	Female	23	18-24y	primary	0	0	1	Maputo	YES	Church of Zion	1	0	0	0	0	0	0	0	0	0	0	0	0	0	0	0	1	0
1	4	4/6/2013	Female	20	18-24y	primary	1	0	1	Maputo	Dont Know	Protestant-Evangelical	1	0	1	0	1	1	1	1	1	1	1	0	0	0	1	1	0	0
1	4	4/6/2013	Male	34	25-39y	primary	1	0	1	Maputo	YES	Protestant-Evangelical	0	0	0	0	0	1	1	0	0	0	0	0	0	0	1	0	0	0
1	4	4/6/2013	Female	24	18-24y	none	0	0	1	Maputo	YES	Catholic	0	0	0	0	0	1	1	0	0	0	0	0	0	0	1	0	0	0
1	4	10/6/2013	Male	32	25-39y	primary	0	0	1	Maputo	Dont Know	Protestant-Evangelical	0	0	1	0	0	1	1	1	1	1	1	0	0	0	1	1	0	0
1	4	10/6/2013	Male	30	25-39y	secondary	0	0	3	Maputo	Dont Know	Protestant-Evangelical	0	0	0	0	0	0	0	0	0	0	1	0	0	0	0	0	0	0
1	4	11/6/2013	Male	28	25-39y	secondary	0	0	2	Maputo	Dont Know	Protestant-Evangelical	0	0	0	0	0	0	1	1	1	1	0	0	0	0	1	1	0	0
1	4	11/6/2013	Male	22	18-24y	primary	1	0	1	Maputo	YES	Muslim	0	0	1	0	1	1	1	1	1	1	1	0	0	0	1	1	0	0
1	4	12/6/2013	Female	20	18-24y	secondary	1	0	1	Maputo	Dont Know	Muslim	99	1	0	0	1	1	1	0	0	1	0	0	0	0	1	0	0	0
1	4	17/06/2013	Male	33	25-39y	primary	1	0	3	Maputo	Dont Know	Catholic	0	0	0	0	0	1	1	1	0	0	0	0	0	0	1	0	0	0
1	4	18/06/2013	Female	29	25-39y	primary	1	0	1	Maputo	YES	Protestant-Evangelical	1	1	0	0	1	1	1	1	0	0	0	0	0	0	1	1	0	0
1	4	18/06/2013	Male	36	25-39y	primary	1	0	1	Maputo	YES	Protestant-Evangelical	0	0	0	0	1	1	1	1	0	0	0	0	0	0	1	1	0	0
1	4	20/06/2013	Female	45	40-49y	primary	1	0	1	Maputo	NO	Protestant-Evangelical	1	1	0	0	0	0	1	1	1	1	0	0	0	0	1	1	0	0
1	4	24/06/2013	Male	41	40-49y	primary	1	0	1	Maputo	YES	Protestant-Evangelical	0	0	1	0	0	1	1	1	1	1	1	0	0	0	1	1	0	0
1	4	24/06/2013	Female	35	25-39y	none	0	0	1	Maputo	YES	Protestant-Evangelical	1	1	1	0	0	1	1	1	1	1	1	0	0	0	1	1	0	0
1	4	27/06/2013	Male	33	25-39y	primary	1	0	1	Maputo	YES	no religion	0	0	0	0	0	0	0	0	0	0	0	0	0	0	0	0	0	0
1	4	27/06/2013	Female	30	25-39y	primary	0	0	1	Maputo	YES	Protestant-Evangelical	1	1	0	0	0	0	0	0	0	0	0	0	0	0	0	0	0	0
1	4	27/06/2013	Male	32	25-39y	none	0	0	1	Maputo	YES	Protestant-Evangelical	99	0	0	0	0	0	0	0	0	0	0	0	0	0	0	0	0	0
1	4	28/06/2013	Female	35	25-39y	primary	0	0	1	Maputo	YES	Catholic	1	0	1	0	0	1	1	1	1	1	1	0	0	0	1	1	0	0
1	4	28/06/2013	Male	29	25-39y	pre-university/university	1	0	2	Maputo	Dont Know	Protestant-Evangelical	99	0	1	0	0	1	1	1	1	1	1	0	0	0	1	1	0	0
1	4	3/7/2013	Female	51	50+y	primary	0	0	3	Maputo	NO	Protestant-Evangelical	1	1	1	0	0	1	1	1	1	1	1	0	0	0	1	1	0	0
1	4	4/7/2013	Female	48	40-49y	primary	0	0	1	Maputo	NO	Protestant-Evangelical	1	1	0	0	0	1	1	1	0	0	0	1	1	0	1	1	0	0
1	4	11/7/2013	Female	46	40-49y	primary	0	0	3	Maputo	NO	Catholic	0	1	0	0	0	1	1	1	0	1	1	0	0	0	1	1	0	0
1	4	11/7/2013	Female	21	18-24y	primary	1	0	1	Maputo	Dont Know	Muslim	1	0	0	0	0	0	1	1	0	1	0	0	0	0	1	0	0	0
1	4	16/07/2013	Male	33	25-39y	primary	1	0	1	Maputo	NO	no religion	0	0	1	0	0	1	1	1	1	1	1	0	0	0	1	1	0	0
1	4	16/07/2013	Female	33	25-39y	secondary	0	0	3	Maputo	NO	Protestant-Evangelical	1	1	1	0	0	1	1	1	1	1	1	0	0	0	1	1	0	1
1	4	16/07/2013	Female	23	18-24y	primary	0	0	1	Maputo	Dont Know	Catholic	1	1	0	0	0	1	1	1	0	1	0	0	0	0	1	1	0	0
1	4	16/07/2013	Male	34	25-39y	pre-university/university	1	0	1	Maputo	NO	Catholic	0	0	0	0	1	1	1	1	0	1	1	0	0	0	1	0	0	0
1	4	18/07/2013	Female	37	25-39y	primary	1	0	2	Maputo	Dont Know	Muslim	0	0	1	0	0	1	1	1	1	1	1	0	0	0	1	1	1	0
1	4	19/07/2013	Male	36	25-39y	primary	1	0	1	Maputo	YES	Protestant-Evangelical	0	0	1	0	0	1	1	1	1	1	1	0	0	0	1	1	0	0
1	4	19/07/2013	Female	31	25-39y	none	0	0	1	Maputo	Dont Know	Protestant-Evangelical	0	0	0	0	0	0	0	0	0	0	0	0	0	0	0	0	0	0
1	4	22/07/2013	Female	26	25-39y	none	0	0	1	Maputo	YES	Protestant-Evangelical	99	0	0	0	0	1	1	1	0	1	0	0	0	0	1	1	0	0
1	4	22/07/2013	Male	23	18-24y	none	1	0	1	Maputo	YES	Church of Zion	0	0	0	0	0	1	1	0	0	0	0	0	0	0	1	0	0	0
1	4	23/07/2013	Female	34	25-39y	pre-university/university	0	0	1	Maputo	Dont Know	Protestant-Evangelical	0	0	1	0	0	1	1	1	1	1	1	0	0	0	1	1	0	0
1	4	26/07/2013	Female	38	25-39y	primary	0	0	1	Maputo	Dont Know	Protestant-Evangelical	1	1	1	0	0	1	1	1	1	1	1	0	0	0	1	1	0	0
1	4	29/07/2013	Female	27	25-39y	secondary	1	0	3	Maputo	Dont Know	Church of Zion	1	0	0	0	0	0	0	0	0	0	1	0	0	0	0	0	0	0
1	4	29/07/2013	Male	36	25-39y	primary	1	0	1	Maputo	NO	Church of Zion	0	0	0	0	0	0	0	0	0	0	0	0	0	0	0	0	0	0
1	4	29/07/2013	Male	25	25-39y	primary	0	0	2	Maputo	Dont Know	Protestant-Evangelical	0	0	0	0	0	1	1	1	0	0	0	0	0	0	1	0	0	0
1	4	30/07/2013	Female	29	25-39y	primary	0	0	1	Maputo	Dont Know	Church of Zion	1	0	0	0	0	0	0	0	0	0	0	0	0	0	0	0	0	0
1	4	30/07/2013	Male	33	25-39y	secondary	0	0	1	Maputo	NO	Protestant-Evangelical	0	0	0	0	0	0	1	1	1	1	1	0	0	0	1	1	0	0
1	4	30/07/2013	Female	21	18-24y	primary	0	0	3	Maputo	Dont Know	Protestant-Evangelical	1	1	0	0	0	0	1	0	1	0	0	0	0	0	1	0	0	0
1	4	2/8/2013	Female	29	25-39y	secondary	1	0	3	Maputo	YES	Protestant-Evangelical	0	1	0	0	0	0	0	1	0	0	0	0	0	0	0	1	0	0
1	4	5/8/2013	Female	31	25-39y	secondary	1	0	2	Maputo	YES	Church of Zion	1	0	0	0	0	0	0	0	0	0	0	0	0	0	0	0	0	0
1	4	5/8/2013	Male	24	18-24y	primary	0	0	1	Maputo	YES	Protestant-Evangelical	0	0	0	0	0	0	1	1	1	1	0	0	0	0	1	1	0	0
1	4	8/8/2013	Male	32	25-39y	pre-university/university	1	0	3	Maputo	Dont Know	Catholic	0	0	0	0	0	1	1	1	0	0	0	0	0	0	1	1	0	0
1	4	8/8/2013	Male	43	40-49y	primary	0	0	1	Maputo	YES	Protestant-Evangelical	0	0	1	0	0	1	1	1	1	1	1	0	0	0	1	1	0	0
1	4	12/8/2013	Female	24	18-24y	secondary	0	0	1	Maputo	NO	Protestant-Evangelical	1	1	0	0	0	0	0	0	0	0	0	0	0	0	0	0	0	0
1	4	13/08/2013	Male	32	25-39y	primary	0	0	3	Maputo	NO	no religion	0	0	0	0	0	0	0	0	0	0	0	0	0	0	0	0	0	0
1	4	13/08/2013	Female	30	25-39y	primary	1	0	1	Maputo	YES	Protestant-Evangelical	1	1	0	0	0	1	1	1	0	1	0	1	1	0	1	1	0	0
1	4	13/08/2013	Male	32	25-39y	pre-university/university	1	0	1	Maputo	YES	Protestant-Evangelical	99	0	1	0	0	1	1	1	1	1	1	0	0	0	1	1	0	0
1	4	15/08/2013	Male	36	25-39y	primary	0	0	1	Maputo	YES	Church of Zion	0	0	0	0	0	0	0	0	0	0	0	0	0	0	0	0	0	0
1	4	15/08/2013	Female	47	40-49y	none	1	0	1	Maputo	YES	Church of Zion	99	0	0	0	0	0	1	1	1	1	1	0	0	0	1	1	0	0
1	4	15/08/2013	Female	52	50+y	primary	0	0	3	Maputo	Dont Know	Church of Zion	0	0	1	0	0	1	1	1	1	1	1	0	0	0	1	1	0	0
1	4	16/08/2013	Female	27	25-39y	primary	0	0	3	Maputo	NO	Protestant-Evangelical	1	1	0	0	0	0	1	1	0	0	0	0	0	0	1	1	0	0
1	4	16/08/2013	Male	43	40-49y	primary	0	0	1	Maputo	Dont Know	Church of Zion	0	0	0	0	0	0	1	0	0	0	0	0	0	0	1	0	0	0
1	4	16/08/2013	Female	34	25-39y	primary	1	0	3	Maputo	NO	Church of Zion	0	0	0	0	0	0	0	0	0	0	0	0	0	0	0	0	0	0
1	4	16/08/2013	Male	37	25-39y	secondary	0	0	3	Maputo	YES	no religion	1	1	0	0	0	0	1	1	1	1	0	0	0	0	1	1	0	0
1	4	21/08/2013	Male	26	25-39y	primary	1	0	1	Maputo	NO	Muslim	1	1	0	0	0	0	1	0	0	0	0	0	0	0	1	0	0	0
1	4	22/08/2013	Female	25	25-39y	primary	0	0	1	Maputo	Dont Know	Protestant-Evangelical	99	0	0	0	0	0	1	0	0	0	0	0	0	0	1	0	1	1
1	4	29/08/2013	Female	32	25-39y	primary	1	0	3	Maputo	YES	Protestant-Evangelical	99	0	1	0	0	1	1	1	1	0	1	0	0	0	1	1	0	0
1	4	29/08/2013	Female	31	25-39y	secondary	0	0	2	Maputo	Dont Know	Catholic	1	0	0	0	0	0	1	1	1	0	0	0	0	0	1	1	0	0
1	4	2/9/2013	Female	33	25-39y	primary	1	0	3	Maputo	Dont Know	Protestant-Evangelical	1	1	1	0	1	1	1	1	1	1	1	0	0	0	1	1	0	0
1	4	10/9/2013	Male	40	40-49y	pre-university/university	0	0	1	Maputo	Dont Know	no religion	0	0	0	0	0	0	1	1	0	0	0	0	0	0	1	1	0	1
1	4	30/09/2013	Female	24	18-24y	primary	1	0	2	Maputo	YES	Protestant-Evangelical	0	0	0	0	0	0	1	1	1	1	0	0	0	0	1	1	0	0
1	4	30/09/2013	Female	35	25-39y	primary	1	0	1	Maputo	YES	no religion	1	0	1	0	0	1	1	1	1	1	1	0	0	0	1	1	0	0
1	4	3/10/2013	Female	41	40-49y	primary	0	0	1	Maputo	NO	Muslim	1	0	0	0	0	0	0	0	0	0	0	0	0	0	0	0	0	0
1	4	7/10/2013	Male	39	25-39y	primary	0	0	1	Maputo	NO	no religion	0	0	0	0	0	0	0	0	0	0	0	0	0	0	0	0	0	0
1	4	7/10/2013	Male	31	25-39y	primary	1	0	2	Maputo	YES	no religion	0	0	1	0	0	1	1	1	1	0	1	0	0	0	1	1	0	0
1	4	8/10/2013	Female	27	25-39y	primary	1	0	1	Maputo	Dont Know	Church of Zion	1	1	0	0	0	0	0	0	0	0	0	0	0	0	0	0	1	1
1	4	14/10/2013	Female	35	25-39y	secondary	0	0	1	Maputo	NO	no religion	1	0	0	0	0	0	0	0	0	0	1	0	0	0	0	0	0	0
1	4	15/10/2013	Female	31	25-39y	primary	1	0	1	Maputo	Dont Know	no religion	1	0	0	1	1	1	1	0	0	0	0	0	0	0	1	0	0	0
1	4	16/10/2013	Male	35	25-39y	primary	1	1	1	Maputo	Dont Know	Catholic	0	0	0	0	0	0	0	0	0	0	0	0	0	0	0	0	0	0
1	4	17/10/2013	Female	30	25-39y	primary	0	0	3	Maputo	YES	Muslim	1	0	0	0	0	0	1	1	1	1	0	0	0	0	1	1	0	0
1	4	18/10/2013	Female	27	25-39y	secondary	0	0	1	Maputo	NO	Protestant-Evangelical	1	0	0	0	0	0	1	0	1	1	0	0	0	0	1	0	0	0
1	4	18/10/2013	Female	36	25-39y	secondary	0	0	3	Maputo	NO	no religion	0	0	0	0	0	0	0	0	0	0	0	0	0	0	0	0	0	0
1	4	21/10/2013	Male	46	40-49y	pre-university/university	1	0	1	Maputo	NO	Catholic	0	0	0	0	0	0	1	0	1	0	0	0	0	0	1	0	0	0
1	4	21/10/2013	Female	36	25-39y	primary	0	0	1	Maputo	Dont Know	Protestant-Evangelical	1	1	0	0	0	0	1	1	1	0	0	0	0	0	1	1	0	0
1	4	21/10/2013	Male	30	25-39y	primary	0	0	1	Maputo	NO	no religion	0	0	0	0	0	0	0	0	0	0	0	0	0	0	0	0	0	0
1	4	21/10/2013	Female	24	18-24y	primary	0	0	1	Maputo	YES	Muslim	1	1	0	0	0	0	0	0	0	0	0	0	0	0	0	0	0	0
1	4	28/10/2013	Female	37	25-39y	primary	1	0	1	Maputo	YES	Protestant-Evangelical	1	0	0	0	0	0	1	1	1	1	0	0	0	0	1	1	0	0
1	4	28/10/2013	Male	27	25-39y	primary	0	0	3	Maputo	NO	Protestant-Evangelical	1	0	1	1	1	1	1	1	1	0	1	0	0	0	1	1	0	0
1	4	28/10/2013	Female	59	50+y	primary	1	0	3	Maputo	NO	Protestant-Evangelical	1	0	0	0	0	0	1	1	1	1	0	0	0	0	1	1	0	0
1	4	29/10/2013	Female	30	25-39y	primary	1	0	1	Maputo	NO	Protestant-Evangelical	1	0	0	0	0	0	1	1	1	1	0	0	0	0	1	1	0	0
1	4	30/10/2013	Male	32	25-39y	secondary	1	0	1	Maputo	YES	Protestant-Evangelical	0	0	0	0	0	0	0	1	1	1	0	0	0	0	0	1	0	0
1	4	31/10/2013	Male	31	25-39y	secondary	0	0	3	Maputo	Dont Know	no religion	0	0	0	0	0	0	1	0	0	0	0	0	0	0	1	0	0	0
1	4	1/11/2013	Male	25	25-39y	secondary	0	0	1	Maputo	YES	no religion	0	0	0	0	0	0	0	0	0	0	0	0	0	0	0	0	0	0
1	4	1/11/2013	Male	60	50+y	primary	0	0	1	Maputo	YES	Protestant-Evangelical	0	0	0	0	0	0	0	0	0	0	0	0	0	0	0	0	1	0
1	4	7/11/2013	Female	40	40-49y	primary	0	0	3	Maputo	NO	Protestant-Evangelical	1	1	0	0	0	0	1	1	1	1	0	0	0	0	1	1	0	0
1	4	7/11/2013	Female	30	25-39y	pre-university/university	0	0	3	Maputo	NO	Protestant-Evangelical	0	0	1	0	0	1	1	1	1	1	1	0	0	0	1	1	0	0
1	4	8/11/2013	Male	34	25-39y	secondary	0	0	2	Maputo	YES	no religion	0	0	0	0	0	0	1	1	1	1	0	0	0	0	1	1	0	0
1	4	12/11/2013	Male	28	25-39y	secondary	0	0	1	Maputo	YES	Protestant-Evangelical	0	0	0	0	0	0	0	0	0	0	0	0	0	0	0	0	0	0
1	4	12/11/2013	Female	28	25-39y	pre-university/university	1	0	1	Maputo	YES	Protestant-Evangelical	0	0	0	0	0	0	1	1	1	1	0	0	0	0	1	1	0	0
1	4	12/11/2013	Female	45	40-49y	primary	0	0	3	Maputo	Dont Know	Protestant-Evangelical	0	0	0	0	0	0	1	1	1	1	0	0	0	0	1	1	0	0
1	4	12/11/2013	Male	29	25-39y	pre-university/university	1	0	1	Maputo	YES	Protestant-Evangelical	0	0	1	0	1	1	1	1	1	1	1	0	0	0	1	1	0	0
1	4	13/11/2013	Male	30	25-39y	secondary	1	0	1	Maputo	NO	Catholic	0	0	0	0	0	0	1	1	0	0	0	0	0	0	1	1	0	0
1	4	13/11/2013	Female	26	25-39y	secondary	1	0	3	Maputo	Dont Know	Protestant-Evangelical	1	0	0	0	0	0	1	1	0	0	0	1	0	1	1	0	0	1
1	4	14/11/2013	Male	37	25-39y	primary	1	0	1	Maputo	Dont Know	no religion	0	0	0	0	0	0	0	1	1	1	1	0	0	0	0	1	0	0
1	4	18/11/2013	Male	32	25-39y	secondary	1	0	1	Maputo	Dont Know	no religion	0	0	0	0	0	0	1	0	0	1	0	0	0	0	1	0	1	0
1	4	25/11/2013	Male	35	25-39y	primary	0	0	1	Maputo	YES	no religion	1	0	0	0	0	0	1	0	0	0	0	1	0	1	1	0	0	0
1	4	26/11/2013	Male	52	50+y	primary	0	0	1	Maputo	NO	Catholic	0	0	0	0	0	0	0	0	0	0	0	1	0	1	0	0	0	0
1	4	27/11/2013	Male	66	50+y	primary	1	0	1	Maputo	Dont Know	Catholic	0	0	0	0	0	1	1	0	0	0	1	0	0	0	1	0	0	0
1	4	28/11/2013	Female	24	18-24y	secondary	1	0	1	Maputo	NO	no religion	1	1	0	0	0	0	0	0	0	0	0	0	0	0	0	0	1	0
1	4	28/11/2013	Male	32	25-39y	primary	1	0	1	Maputo	NO	no religion	0	0	0	0	0	0	0	0	0	0	0	0	0	0	0	0	0	0
1	4	28/11/2013	Male	29	25-39y	primary	1	0	1	Maputo	NO	Catholic	0	0	0	0	0	0	0	0	0	0	0	0	0	0	0	0	0	0
1	4	29/11/2013	Female	24	18-24y	primary	1	0	3	Maputo	Dont Know	Protestant-Evangelical	1	1	0	0	0	0	0	0	0	0	0	0	0	0	0	0	0	0
1	4	12/12/2013	Female	41	40-49y	primary	1	0	1	Maputo	Dont Know	no religion	1	0	0	0	0	0	1	0	0	1	0	0	0	0	1	0	0	0
1	4	12/12/2013	Male	44	40-49y	primary	1	0	1	Maputo	NO	Protestant-Evangelical	0	0	0	0	0	0	1	1	1	1	0	0	0	0	1	1	0	0
1	4	12/12/2013	Female	30	25-39y	primary	1	0	3	Maputo	YES	Church of Zion	1	0	1	0	0	1	1	0	1	1	1	0	0	0	1	0	0	0
1	4	13/12/2013	Female	44	40-49y	primary	0	0	1	Maputo	NO	Protestant-Evangelical	0	0	0	0	0	0	1	0	0	0	0	0	0	0	1	0	0	0
1	4	16/12/2013	Female	25	25-39y	secondary	0	0	3	Maputo	NO	Church of Zion	0	0	0	0	0	0	0	0	0	0	0	0	0	0	0	0	0	0
1	4	16/12/2013	Male	34	25-39y	primary	1	0	1	Maputo	YES	Church of Zion	0	0	0	0	0	1	1	1	0	0	0	1	1	0	1	1	0	0
1	4	6/1/2014	Male	54	50+y	secondary	0	0	3	Maputo	Dont Know	Church of Zion	1	0	0	0	0	0	0	0	0	0	0	0	0	0	0	0	0	1
1	4	6/1/2014	Male	30	25-39y	none	1	0	1	Maputo	NO	Muslim	0	0	0	0	0	0	0	1	1	1	0	0	0	0	0	1	0	0
1	4	7/1/2014	Male	34	25-39y	secondary	0	0	3	Maputo	Dont Know	no religion	1	1	0	0	0	0	0	0	0	0	1	0	0	0	0	0	0	0
1	4	8/1/2014	Female	51	50+y	primary	0	0	1	Maputo	Dont Know	Protestant-Evangelical	0	0	1	0	0	1	1	1	1	1	1	0	0	0	1	1	0	0
1	4	8/1/2014	Female	35	25-39y	secondary	1	0	1	Maputo	YES	Protestant-Evangelical	0	0	1	0	0	1	1	1	1	1	1	0	0	0	1	1	0	0
1	4	15/01/2014	Female	35	25-39y	none	1	0	1	Maputo	YES	no religion	99	0	1	0	1	1	1	1	1	1	1	0	0	0	1	1	0	0
1	4	23/01/2014	Male	28	25-39y	secondary	0	0	1	Maputo	NO	Catholic	0	0	0	0	0	0	0	0	0	0	0	0	0	0	0	0	0	0
1	4	28/01/2014	Female	35	25-39y	primary	1	0	1	Maputo	YES	Church of Zion	1	0	0	0	0	1	1	0	0	0	0	0	0	0	1	0	0	0
1	4	28/01/2014	Male	31	25-39y	secondary	1	0	1	Maputo	Dont Know	Protestant-Evangelical	0	0	0	0	0	1	1	0	0	0	1	0	0	0	1	0	0	0
1	4	30/01/2014	Female	27	25-39y	secondary	0	0	1	Maputo	NO	Church of Zion	1	1	0	0	0	0	1	1	1	1	0	0	0	0	1	1	0	0
1	4	5/2/2014	Female	35	25-39y	secondary	0	0	3	Maputo	YES	Catholic	0	0	1	0	0	1	1	1	1	1	1	0	0	0	1	1	0	0
1	4	6/2/2014	Female	35	25-39y	none	0	0	1	Maputo	Dont Know	no religion	1	1	0	0	0	0	0	0	0	0	0	1	0	1	0	0	0	0
1	4	13/02/2014	Male	24	18-24y	pre-university/university	0	0	1	Maputo	YES	Muslim	99	0	1	0	0	1	1	0	1	1	1	0	0	0	1	0	0	0
1	4	17/02/2014	Female	23	18-24y	pre-university/university	1	0	1	Maputo	Dont Know	no religion	1	1	0	0	0	0	0	0	0	0	0	0	0	0	0	0	0	1
1	4	18/02/2014	Female	30	25-39y	primary	1	0	1	Maputo	Dont Know	Protestant-Evangelical	0	0	0	0	0	0	1	1	1	1	0	0	0	0	1	1	0	0
1	4	18/02/2014	Male	28	25-39y	secondary	0	0	1	Maputo	YES	Protestant-Evangelical	0	0	0	0	0	0	1	0	0	0	0	0	0	0	1	0	0	1
1	4	19/02/2014	Male	38	25-39y	secondary	0	0	1	Maputo	Dont Know	Protestant-Evangelical	0	0	0	0	0	0	1	1	1	1	0	0	0	0	1	1	0	0
1	4	19/02/2014	Female	39	25-39y	pre-university/university	1	0	3	Maputo	NO	Protestant-Evangelical	0	0	0	0	0	0	1	1	0	0	0	0	0	0	1	1	0	0
1	4	27/02/2014	Male	26	25-39y	primary	0	0	3	Maputo	Dont Know	Muslim	0	0	0	0	0	0	0	0	0	0	0	0	0	0	0	0	0	0
1	4	28/02/2014	Male	32	25-39y	pre-university/university	1	0	3	Maputo	Dont Know	no religion	0	0	1	0	0	1	1	1	1	1	1	0	0	0	1	1	0	0
1	4	6/3/2014	Female	28	25-39y	pre-university/university	0	0	3	Maputo	NO	Catholic	1	1	0	0	0	0	0	0	0	0	1	0	0	0	0	0	0	0
1	4	6/3/2014	Male	42	40-49y	secondary	0	0	1	Maputo	Dont Know	Catholic	0	0	1	0	0	1	1	1	1	1	1	0	0	0	1	1	0	0
1	4	7/3/2014	Female	35	25-39y	none	0	0	3	Maputo	Dont Know	Catholic	0	0	0	0	0	0	0	0	0	0	0	0	0	0	0	0	0	0
1	4	12/3/2014	Male	38	25-39y	primary	0	0	1	Maputo	YES	Catholic	0	0	0	0	0	0	0	0	0	0	0	1	0	1	0	0	1	1
1	4	12/3/2014	Female	34	25-39y	primary	0	0	1	Maputo	YES	Protestant-Evangelical	0	1	0	0	0	0	0	0	0	0	0	0	0	0	0	0	0	0
1	4	17/03/2014	Male	33	25-39y	pre-university/university	1	0	1	Maputo	Dont Know	Catholic	0	0	0	0	0	0	0	0	0	0	0	0	0	0	0	0	0	0
1	4	18/03/2014	Female	33	25-39y	secondary	1	0	3	Maputo	YES	Protestant-Evangelical	1	1	1	0	0	1	1	1	1	1	1	0	0	0	1	1	0	0
1	4	20/03/2014	Female	19	18-24y	pre-university/university	1	0	3	Maputo	Dont Know	Protestant-Evangelical	1	0	1	0	1	1	1	1	1	1	1	0	0	0	1	1	0	0
1	4	24/03/2014	Female	34	25-39y	primary	0	0	1	Maputo	Dont Know	Protestant-Evangelical	1	1	1	0	0	1	1	1	1	1	1	0	0	0	1	1	0	0
1	4	27/03/2014	Male	37	25-39y	pre-university/university	0	0	1	Maputo	NO	Protestant-Evangelical	0	0	1	0	1	1	1	1	1	1	1	0	0	0	1	1	0	0
1	4	31/03/2014	Male	32	25-39y	primary	0	0	1	Maputo	NO	no religion	0	0	1	0	0	1	1	1	1	1	1	0	0	0	1	1	0	0
1	4	3/4/2014	Male	31	25-39y	secondary	0	0	1	Maputo	YES	Protestant-Evangelical	0	0	1	0	0	1	1	1	1	1	1	0	0	0	1	1	0	0
1	4	3/4/2014	Female	29	25-39y	primary	0	0	1	Maputo	YES	Protestant-Evangelical	1	1	1	0	0	1	1	1	1	1	1	0	0	0	1	1	0	1
1	4	10/4/2014	Female	26	25-39y	secondary	0	0	2	Maputo	Dont Know	Church of Zion	0	0	0	0	0	0	0	0	0	0	0	0	0	0	0	0	1	1
1	4	11/4/2014	Female	27	25-39y	pre-university/university	0	0	1	Maputo	YES	Catholic	0	0	0	0	0	0	1	1	1	1	0	0	0	0	1	1	0	0
1	4	11/4/2014	Female	42	40-49y	primary	0	0	3	Maputo	NO	Protestant-Evangelical	1	0	0	0	0	0	0	0	0	0	0	1	0	1	0	0	0	0
1	4	14/04/2014	Male	37	25-39y	primary	0	0	1	Maputo	Dont Know	Catholic	1	0	0	0	0	0	1	1	1	1	0	0	0	0	1	1	0	0
1	4	15/04/2014	Female	34	25-39y	pre-university/university	0	0	3	Maputo	Dont Know	Church of Zion	1	1	0	0	0	0	1	1	1	1	0	0	0	0	1	1	0	0
1	4	29/04/2014	Female	30	25-39y	primary	0	0	1	Maputo	Dont Know	Protestant-Evangelical	1	1	0	0	0	0	1	1	0	0	0	0	0	0	1	1	0	0
1	4	29/04/2014	Female	25	25-39y	primary	1	0	3	Maputo	Dont Know	Catholic	1	0	0	0	0	0	0	0	0	0	0	0	0	0	0	0	1	0
1	4	2/5/2014	Female	38	25-39y	none	0	0	3	Maputo	Dont Know	Protestant-Evangelical	1	1	1	0	0	1	1	1	1	1	1	0	0	0	1	1	0	0
1	4	8/5/2014	Female	29	25-39y	primary	1	0	1	Maputo	NO	no religion	1	0	0	0	0	0	1	1	1	1	0	0	0	0	1	1	0	0
1	4	9/5/2014	Male	37	25-39y	secondary	0	0	3	Maputo	NO	Catholic	0	0	0	0	0	0	1	1	1	1	0	0	0	0	1	1	0	0
1	4	12/5/2014	Male	23	18-24y	secondary	0	0	3	Maputo	Dont Know	no religion	0	0	0	0	0	0	0	0	0	0	0	0	0	0	0	0	0	0
1	4	12/5/2014	Female	38	25-39y	primary	0	0	1	Maputo	NO	Protestant-Evangelical	1	0	0	0	0	0	1	1	1	1	0	0	0	0	1	1	1	1
1	4	12/5/2014	Female	26	25-39y	primary	0	0	3	Maputo	Dont Know	Protestant-Evangelical	1	1	0	0	1	1	1	0	0	0	1	0	0	0	1	0	0	0
1	4	20/05/2014	Female	29	25-39y	secondary	1	0	1	Maputo	Dont Know	Protestant-Evangelical	1	1	0	0	0	0	1	1	1	1	1	0	0	0	1	1	0	0
1	4	20/05/2014	Male	22	18-24y	secondary	0	0	3	Maputo	NO	Catholic	0	0	0	0	0	1	1	0	0	0	1	0	0	0	1	0	0	0
1	4	26/05/2014	Male	34	25-39y	pre-university/university	0	0	1	Maputo	YES	Protestant-Evangelical	0	0	0	0	0	0	0	0	0	1	0	0	0	0	0	0	0	0
1	4	26/05/2014	Female	25	25-39y	secondary	0	0	1	Maputo	NO	Protestant-Evangelical	1	0	0	0	0	0	0	0	0	0	0	0	0	0	0	0	0	0
1	4	27/05/2014	Male	53	50+y	secondary	0	0	3	Maputo	NO	Church of Zion	0	0	0	0	0	0	0	0	0	0	0	0	0	0	0	0	1	0
1	4	11/6/2014	Male	38	25-39y	primary	0	0	3	Maputo	NO	no religion	0	0	0	0	0	0	0	0	0	0	0	0	0	0	0	0	0	0
1	6	3/7/2013	Male	38	25-39y	primary	1	0	1	Maputo	NO	Church of Zion	1	0	0	0	0	0	0	0	0	0	0	0	0	0	0	0	0	0
1	6	3/7/2013	Female	29	25-39y	primary	1	0	1	Maputo	Dont Know	Protestant-Evangelical	99	1	0	0	0	0	0	0	0	0	1	0	0	0	0	0	0	1
1	6	3/7/2013	Female	25	25-39y	secondary	1	0	1	Maputo	Dont Know	Protestant-Evangelical	0	0	0	0	0	0	0	0	0	0	1	0	0	0	0	0	0	0
1	6	3/7/2013	Female	23	18-24y	secondary	1	0	1	Maputo	Dont Know	Protestant-Evangelical	0	0	1	0	1	1	1	1	1	1	1	0	0	0	1	1	0	0
1	6	3/7/2013	Female	33	25-39y	primary	1	0	3	Maputo	YES	Catholic	0	0	1	0	0	1	1	1	1	1	1	0	0	0	1	1	0	0
1	6	4/7/2013	Female	23	18-24y	primary	0	0	3	Maputo	NO	Church of Zion	99	1	0	0	0	0	0	0	0	0	0	1	0	1	0	0	0	1
1	6	4/7/2013	Female	37	25-39y	primary	0	0	3	Maputo	YES	no religion	99	1	0	0	0	0	0	0	0	0	0	0	0	0	0	0	0	1
1	6	4/7/2013	Female	39	25-39y	primary	0	0	3	Maputo	YES	Protestant-Evangelical	99	0	0	0	1	1	1	0	0	1	1	0	0	0	1	0	0	0
1	6	4/7/2013	Male	26	25-39y	primary	0	0	3	Maputo	NO	no religion	0	0	0	0	0	0	0	0	0	0	0	0	0	0	0	0	0	0
1	6	8/7/2013	Female	22	18-24y	secondary	1	0	2	Maputo	NO	Church of Zion	0	0	0	0	0	1	1	0	0	0	1	0	0	0	1	0	0	1
1	6	15/07/2013	Male	32	25-39y	primary	1	0	1	Maputo	YES	Catholic	0	0	0	0	1	1	1	1	0	0	1	0	0	0	1	1	0	0
1	6	15/07/2013	Female	29	25-39y	primary	1	0	1	Maputo	YES	Church of Zion	0	0	1	0	0	1	1	1	1	1	1	0	0	0	1	1	0	0
1	6	16/07/2013	Male	39	25-39y	primary	0	0	2	Maputo	Dont Know	no religion	99	1	0	0	0	0	0	0	0	0	1	0	0	0	0	0	0	0
1	6	16/07/2013	Female	28	25-39y	primary	1	0	3	Maputo	Dont Know	Protestant-Evangelical	1	0	0	0	1	1	1	1	0	1	1	0	0	0	1	1	0	0
1	6	19/07/2013	Female	28	25-39y	secondary	1	0	3	Maputo	NO	Protestant-Evangelical	0	0	0	0	0	1	1	1	0	0	0	1	0	1	1	0	0	0
1	6	19/07/2013	Male	50	50+y	secondary	1	0	1	Maputo	YES	Protestant-Evangelical	0	0	0	0	0	0	1	1	1	1	1	0	0	0	1	1	0	0
1	6	22/07/2013	Female	53	50+y	primary	0	0	3	Maputo	YES	Church of Zion	1	0	1	1	1	1	1	1	1	1	1	0	0	0	1	1	0	0
1	6	22/07/2013	Male	34	25-39y	secondary	1	0	1	Maputo	YES	no religion	0	0	0	0	0	1	1	1	0	1	1	0	0	0	1	1	0	0
1	6	23/07/2013	Female	25	25-39y	pre-university/university	1	0	3	Maputo	NO	Protestant-Evangelical	99	1	0	0	1	1	1	1	0	1	0	1	1	0	1	1	0	0
1	6	29/07/2013	Female	31	25-39y	secondary	1	0	3	Maputo	NO	Protestant-Evangelical	99	0	1	0	0	1	1	1	1	1	1	0	0	0	1	1	0	0
1	6	29/07/2013	Male	48	40-49y	primary	0	0	1	Maputo	YES	Protestant-Evangelical	99	1	0	0	0	1	1	0	0	0	1	0	0	0	1	0	0	0
1	6	30/07/2013	Female	26	25-39y	secondary	0	0	3	Maputo	Dont Know	Church of Zion	0	0	1	0	1	1	1	0	1	1	1	0	0	0	1	0	0	0
1	6	1/8/2013	Female	23	18-24y	primary	1	0	1	Maputo	Dont Know	Church of Zion	99	1	0	0	0	1	1	1	0	0	0	0	0	0	1	0	0	0
1	6	5/8/2013	Female	19	18-24y	secondary	1	0	3	Maputo	YES	Protestant-Evangelical	0	0	1	0	0	1	1	1	1	1	1	0	0	0	1	1	0	0
1	6	8/8/2013	Male	38	25-39y	primary	1	0	1	Maputo	YES	Protestant-Evangelical	0	0	0	0	1	1	1	1	0	0	0	0	0	0	1	0	0	1
1	6	8/8/2013	Female	40	40-49y	secondary	1	0	1	Maputo	YES	Protestant-Evangelical	1	1	1	0	0	1	1	1	1	1	1	0	0	0	1	1	0	0
1	6	12/8/2013	Female	40	40-49y	primary	1	0	3	Maputo	YES	Protestant-Evangelical	99	1	0	0	0	0	0	0	0	0	0	0	0	0	0	0	0	0
1	6	13/08/2013	Female	38	25-39y	secondary	1	0	3	Maputo	Dont Know	Protestant-Evangelical	0	0	1	0	0	1	1	1	1	1	1	0	0	0	1	1	0	0
1	6	14/08/2013	Female	38	25-39y	primary	0	0	3	Maputo	NO	Protestant-Evangelical	99	1	0	0	0	1	1	1	0	1	0	0	0	0	1	1	0	0
1	6	16/08/2013	Female	33	25-39y	pre-university/university	0	0	1	Maputo	Dont Know	Protestant-Evangelical	99	1	1	0	1	1	1	1	1	1	1	0	0	0	1	1	0	0
1	6	20/08/2013	Male	28	25-39y	primary	1	0	1	Maputo	NO	no religion	0	0	1	0	0	1	1	1	1	0	1	0	0	0	1	1	0	0
1	6	22/08/2013	Female	44	40-49y	primary	1	0	1	Maputo	YES	Protestant-Evangelical	99	0	0	1	1	1	1	1	0	1	0	0	0	0	1	1	0	0
1	6	26/08/2013	Female	28	25-39y	primary	1	0	3	Maputo	Dont Know	Church of Zion	99	1	0	0	0	1	1	1	0	0	0	1	0	1	1	0	0	0
1	6	12/9/2013	Male	36	25-39y	primary	0	0	1	Maputo	NO	Protestant-Evangelical	0	0	1	1	1	1	1	1	1	1	1	0	0	0	1	1	1	0
1	6	26/09/2013	Male	26	25-39y	none	1	0	1	Maputo	YES	Protestant-Evangelical	99	1	0	0	0	0	0	0	0	0	0	1	0	1	0	0	0	0
1	6	26/09/2013	Female	18	18-24y	primary	0	0	1	Maputo	YES	Protestant-Evangelical	99	1	0	0	0	0	0	0	0	0	0	0	0	0	0	0	0	0
1	6	3/10/2013	Female	25	25-39y	secondary	1	0	1	Maputo	NO	Protestant-Evangelical	0	0	1	0	0	1	1	1	1	1	1	0	0	0	1	1	0	0
1	6	7/10/2013	Male	27	25-39y	secondary	1	0	3	Maputo	NO	Protestant-Evangelical	0	0	0	0	0	1	1	1	0	0	0	0	0	0	1	0	0	0
1	6	8/10/2013	Male	41	40-49y	secondary	0	0	1	Maputo	YES	Protestant-Evangelical	0	0	0	0	0	0	0	0	0	0	0	0	0	0	0	0	0	0
1	6	9/10/2013	Male	26	25-39y	secondary	1	0	3	Maputo	Dont Know	no religion	0	0	0	0	0	0	0	0	0	0	0	0	0	0	0	0	0	0
1	6	9/10/2013	Female	32	25-39y	primary	1	0	1	Maputo	NO	Protestant-Evangelical	0	0	1	0	0	1	1	1	1	1	1	0	0	0	1	1	0	0
1	6	9/10/2013	Female	30	25-39y	primary	1	0	3	Maputo	NO	Church of Zion	1	1	0	0	0	0	1	1	0	1	0	0	0	0	1	1	0	0
1	6	9/10/2013	Female	34	25-39y	primary	0	0	1	Maputo	NO	Protestant-Evangelical	99	1	0	0	0	0	1	0	1	1	0	0	0	0	1	0	0	0
1	6	10/10/2013	Female	21	18-24y	secondary	0	0	3	Maputo	NO	Protestant-Evangelical	0	0	0	0	0	0	0	0	1	0	0	0	0	0	0	0	0	0
1	6	15/10/2013	Male	30	25-39y	secondary	1	0	3	Maputo	Dont Know	Protestant-Evangelical	0	0	0	0	0	0	1	1	0	1	0	1	0	1	1	0	0	0
1	6	15/10/2013	Female	27	25-39y	primary	0	0	3	Maputo	Dont Know	Protestant-Evangelical	99	1	0	0	0	0	0	0	0	0	0	0	0	0	0	0	0	0
1	6	15/10/2013	Female	29	25-39y	primary	0	0	3	Maputo	Dont Know	Protestant-Evangelical	0	0	0	0	0	0	0	0	0	0	0	0	0	0	0	0	0	0
1	6	16/10/2013	Male	25	25-39y	pre-university/university	1	0	1	Maputo	YES	Church of Zion	0	0	1	0	1	1	1	1	1	1	1	0	0	0	1	1	0	0
1	6	16/10/2013	Male	49	40-49y	primary	1	0	1	Maputo	NO	Protestant-Evangelical	0	0	0	0	0	1	1	1	0	0	0	1	1	0	1	1	0	0
1	6	22/10/2013	Female	27	25-39y	primary	1	0	1	Maputo	YES	Church of Zion	0	0	0	0	0	0	0	0	0	0	0	0	0	0	0	0	0	0
1	6	24/10/2013	Male	29	25-39y	pre-university/university	1	0	3	Maputo	NO	Catholic	1	0	0	0	1	1	1	1	0	1	1	0	0	0	1	0	0	0
1	6	25/10/2013	Female	22	18-24y	pre-university/university	1	0	3	Maputo	Dont Know	Protestant-Evangelical	99	0	0	0	0	1	1	0	0	0	0	0	0	0	1	0	0	0
1	6	28/10/2013	Female	28	25-39y	primary	0	0	1	Maputo	Dont Know	Catholic	99	1	1	0	0	1	1	1	1	1	1	0	0	0	1	1	0	0
1	6	31/10/2013	Male	32	25-39y	primary	1	0	3	Maputo	NO	Protestant-Evangelical	0	0	0	0	0	1	1	1	0	1	1	0	0	0	1	1	0	1
1	6	31/10/2013	Female	25	25-39y	primary	0	0	3	Maputo	NO	Protestant-Evangelical	1	1	1	0	0	1	1	1	1	1	1	0	0	0	1	1	0	0
1	6	5/11/2013	Female	25	25-39y	primary	0	0	3	Maputo	NO	Protestant-Evangelical	0	0	0	0	1	1	1	0	0	1	1	0	0	0	1	0	0	0
1	6	5/11/2013	Female	22	18-24y	primary	1	0	3	Maputo	YES	Church of Zion	1	0	0	0	0	0	1	1	0	1	0	0	0	0	1	1	0	0
1	6	12/11/2013	Female	30	25-39y	primary	1	0	1	Maputo	YES	Church of Zion	0	0	0	0	0	1	1	1	0	1	0	0	0	0	1	1	0	0
1	6	12/11/2013	Female	23	18-24y	secondary	0	0	3	Maputo	Dont Know	Protestant-Evangelical	0	0	0	0	1	1	1	0	0	0	0	0	0	0	1	0	0	0
1	6	12/11/2013	Male	42	40-49y	secondary	1	0	1	Maputo	NO	Protestant-Evangelical	0	0	1	0	0	1	1	1	1	1	1	0	0	0	1	1	0	0
1	6	12/11/2013	Female	23	18-24y	secondary	1	0	3	Maputo	NO	Protestant-Evangelical	0	0	0	0	0	1	1	0	0	0	1	0	0	0	1	0	0	0
1	6	13/11/2013	Female	30	25-39y	primary	0	0	3	Maputo	NO	Church of Zion	0	0	0	0	0	0	1	1	1	1	0	0	0	0	1	1	0	0
1	6	14/11/2013	Male	24	18-24y	primary	1	0	3	Maputo	Dont Know	Church of Zion	99	0	0	0	0	0	0	0	0	0	0	0	0	0	0	0	0	0
1	6	14/11/2013	Male	28	25-39y	secondary	0	0	3	Maputo	NO	no religion	0	0	0	0	0	0	0	0	0	0	0	0	0	0	0	0	0	0
1	6	15/11/2013	Female	22	18-24y	primary	0	0	1	Maputo	YES	Protestant-Evangelical	99	1	0	0	0	1	1	1	0	0	0	0	0	0	1	0	0	0
1	6	19/11/2013	Female	27	25-39y	secondary	1	0	2	Maputo	NO	Protestant-Evangelical	99	0	0	0	0	1	1	1	0	1	1	0	0	0	1	1	0	0
1	6	21/11/2013	Female	32	25-39y	primary	1	0	1	Maputo	Dont Know	Protestant-Evangelical	0	0	0	0	0	0	0	0	0	0	0	0	0	0	0	0	0	0
1	6	25/11/2013	Male	28	25-39y	secondary	0	0	1	Maputo	YES	Protestant-Evangelical	99	0	0	0	0	1	1	1	0	0	1	0	0	0	1	1	0	0
1	6	25/11/2013	Female	22	18-24y	secondary	1	0	3	Maputo	Dont Know	Protestant-Evangelical	1	0	0	0	0	1	1	1	0	0	0	0	0	0	1	0	0	0
1	6	26/11/2013	Male	31	25-39y	primary	0	0	1	Maputo	NO	Church of Zion	0	0	1	0	1	1	1	1	1	0	1	0	0	0	1	1	0	0
1	6	26/11/2013	Female	30	25-39y	secondary	1	0	1	Maputo	YES	Muslim	0	0	1	1	1	1	1	1	1	1	1	0	0	0	1	1	0	0
1	6	26/11/2013	Female	24	18-24y	pre-university/university	1	0	3	Maputo	NO	Protestant-Evangelical	99	0	1	0	0	1	1	1	1	1	1	0	0	0	1	1	0	0
1	6	2/12/2013	Male	31	25-39y	primary	1	0	3	Maputo	NO	Protestant-Evangelical	0	0	1	0	0	1	1	1	1	1	1	0	0	0	1	1	0	0
1	6	3/12/2013	Female	23	18-24y	primary	0	0	3	Maputo	NO	Protestant-Evangelical	0	0	0	0	0	1	1	0	0	0	0	0	0	0	1	0	0	0
1	6	4/12/2013	Male	40	40-49y	primary	1	0	1	Maputo	NO	Protestant-Evangelical	0	0	0	0	0	0	0	0	0	0	0	0	0	0	0	0	0	0
1	6	9/12/2013	Male	22	18-24y	secondary	0	0	1	Maputo	YES	Catholic	0	0	0	0	1	1	1	0	0	0	0	0	0	0	1	0	0	0
1	6	10/12/2013	Male	29	25-39y	primary	0	0	1	Maputo	YES	no religion	0	0	0	0	0	0	0	0	0	0	0	0	0	0	0	0	0	1
1	6	10/12/2013	Female	40	40-49y	primary	0	0	3	Maputo	NO	Catholic	0	0	0	0	0	0	1	1	0	0	0	0	0	0	1	1	0	0
1	6	17/12/2013	Male	30	25-39y	primary	0	0	3	Maputo	NO	Protestant-Evangelical	0	0	0	0	0	0	0	0	0	0	0	0	0	0	0	0	0	0
1	6	17/12/2013	Male	24	18-24y	pre-university/university	1	0	3	Maputo	Dont Know	no religion	99	0	0	0	0	1	1	1	0	0	0	0	0	0	1	0	0	0
1	6	6/1/2014	Male	31	25-39y	secondary	1	0	1	Maputo	Dont Know	Church of Zion	0	0	0	0	0	0	0	0	0	0	0	0	0	0	0	0	0	0
1	6	7/1/2014	Male	38	25-39y	primary	0	1	3	Maputo	NO	no religion	0	0	0	0	0	0	0	0	0	0	0	0	0	0	0	0	0	0
1	6	7/1/2014	Male	25	25-39y	secondary	0	0	3	Maputo	NO	Protestant-Evangelical	0	0	0	0	0	0	1	1	1	1	0	0	0	0	1	1	0	0
1	6	15/01/2014	Female	30	25-39y	primary	1	0	3	Maputo	YES	Protestant-Evangelical	99	0	0	0	0	0	1	1	0	1	0	1	0	1	1	0	1	1
1	6	15/01/2014	Male	30	25-39y	pre-university/university	1	0	1	Maputo	YES	no religion	0	0	1	0	0	1	1	1	1	1	1	0	0	0	1	1	0	0
1	6	21/01/2014	Female	21	18-24y	pre-university/university	1	0	3	Maputo	Dont Know	Protestant-Evangelical	99	0	0	0	0	0	1	1	1	1	0	0	0	0	1	0	0	0
1	6	21/01/2014	Male	32	25-39y	secondary	1	0	1	Maputo	NO	no religion	0	0	0	0	0	1	1	1	0	1	1	0	0	0	1	1	0	0
1	6	21/01/2014	Female	25	25-39y	secondary	0	0	1	Maputo	Dont Know	Protestant-Evangelical	1	1	1	0	0	1	1	1	1	1	1	0	0	0	1	1	0	0
1	6	28/01/2014	Female	30	25-39y	secondary	0	0	1	Maputo	NO	Protestant-Evangelical	99	1	0	0	0	0	1	1	0	0	0	0	0	0	1	0	0	0
1	6	4/2/2014	Female	22	18-24y	primary	1	0	1	Maputo	NO	Protestant-Evangelical	99	1	0	0	0	0	0	0	1	0	0	0	0	0	0	0	0	0
1	6	17/02/2014	Female	31	25-39y	primary	1	0	3	Maputo	Dont Know	Protestant-Evangelical	1	1	0	0	0	0	1	1	1	1	0	0	0	0	1	1	0	0
1	6	20/02/2014	Female	24	18-24y	primary	1	0	1	Maputo	Dont Know	Protestant-Evangelical	1	1	0	0	0	1	1	1	0	1	0	0	0	0	1	1	0	0
1	6	25/02/2014	Female	29	25-39y	primary	1	0	1	Maputo	Dont Know	Protestant-Evangelical	99	1	0	0	0	0	0	0	0	0	0	0	0	0	0	0	0	0
1	6	4/3/2014	Female	27	25-39y	pre-university/university	0	0	1	Maputo	Dont Know	no religion	1	1	1	0	0	1	1	1	1	1	1	0	0	0	1	1	0	0
1	6	4/3/2014	Female	38	25-39y	primary	1	0	1	Maputo	YES	Protestant-Evangelical	0	0	0	0	0	0	1	1	0	1	0	0	0	0	1	0	0	0
1	6	5/3/2014	Male	31	25-39y	secondary	0	0	1	Maputo	Dont Know	Catholic	0	0	0	0	0	0	0	0	0	0	0	0	0	0	0	0	0	0
1	6	5/3/2014	Female	27	25-39y	pre-university/university	1	0	3	Maputo	NO	Protestant-Evangelical	99	1	0	0	0	1	1	1	0	1	0	0	0	0	1	0	0	0
1	6	5/3/2014	Female	36	25-39y	primary	0	0	1	Maputo	NO	Protestant-Evangelical	99	0	1	0	0	1	1	1	1	1	1	0	0	0	1	1	0	0
1	6	6/3/2014	Male	28	25-39y	secondary	0	0	1	Maputo	NO	no religion	0	0	0	0	0	0	1	1	0	0	0	0	0	0	1	0	0	0
1	6	6/3/2014	Male	33	25-39y	secondary	1	0	1	Maputo	YES	no religion	0	0	0	0	0	1	1	1	0	0	0	1	0	1	1	0	0	0
1	6	6/3/2014	Female	34	25-39y	primary	1	0	1	Maputo	YES	Church of Zion	99	1	1	0	0	1	1	1	1	1	1	0	0	0	1	1	0	0
1	6	6/3/2014	Female	22	18-24y	primary	0	0	3	Maputo	YES	Protestant-Evangelical	1	0	0	0	0	0	0	0	0	0	0	0	0	0	0	0	0	0
1	6	6/3/2014	Male	39	25-39y	primary	1	0	1	Maputo	YES	Protestant-Evangelical	0	0	0	0	0	0	1	1	1	1	0	0	0	0	1	1	0	0
1	6	6/3/2014	Female	38	25-39y	primary	1	0	1	Maputo	YES	Protestant-Evangelical	1	1	0	0	0	0	1	1	1	1	0	0	0	0	1	1	0	0
1	6	14/03/2014	Female	30	25-39y	none	1	0	3	Maputo	Dont Know	no religion	0	0	0	0	0	0	1	1	1	1	1	0	0	0	1	1	0	0
1	6	19/03/2014	Male	25	25-39y	secondary	1	0	1	Maputo	NO	Protestant-Evangelical	0	0	1	0	1	1	1	1	1	1	1	0	0	0	1	1	0	0
1	6	19/03/2014	Male	25	25-39y	secondary	1	0	3	Maputo	NO	no religion	0	0	0	0	0	0	1	0	0	1	0	0	0	0	1	0	0	0
1	6	26/03/2014	Male	40	40-49y	primary	1	0	3	Maputo	Dont Know	no religion	0	0	1	1	1	1	1	1	1	1	1	0	0	0	1	1	0	0
1	6	8/4/2014	Male	28	25-39y	primary	1	0	3	Maputo	NO	Protestant-Evangelical	0	0	1	0	0	1	1	0	1	1	1	0	0	0	1	0	0	0
1	6	14/04/2014	Female	21	18-24y	secondary	1	0	1	Maputo	YES	Protestant-Evangelical	1	1	0	0	1	1	1	1	0	0	0	0	0	0	1	1	0	0
1	6	15/04/2014	Female	27	25-39y	primary	1	0	1	Maputo	NO	Protestant-Evangelical	0	0	0	0	0	0	0	0	0	0	0	0	0	0	0	0	0	0
1	6	23/04/2014	Female	24	18-24y	secondary	1	0	3	Maputo	NO	Catholic	0	0	0	0	0	0	1	1	0	1	0	0	0	0	1	0	0	0
1	6	25/04/2014	Male	49	40-49y	secondary	1	0	3	Maputo	NO	Protestant-Evangelical	99	1	0	0	0	1	1	1	0	0	0	0	0	0	1	0	0	0
1	6	28/04/2014	Female	23	18-24y	primary	1	0	1	Maputo	YES	Protestant-Evangelical	1	1	0	0	0	0	1	0	0	1	0	0	0	0	1	0	0	0
1	6	29/04/2014	Male	36	25-39y	primary	1	0	1	Maputo	Dont Know	Protestant-Evangelical	0	0	0	0	0	0	0	0	0	0	0	0	0	0	0	0	0	0
1	6	30/04/2014	Female	23	18-24y	primary	0	0	1	Maputo	YES	Protestant-Evangelical	99	1	0	0	0	0	1	1	1	0	0	0	0	0	1	1	0	0
1	6	30/04/2014	Male	24	18-24y	secondary	1	0	3	Maputo	Dont Know	Catholic	99	1	0	0	0	0	0	0	0	0	0	0	0	0	0	0	0	0
1	6	6/5/2014	Male	61	50+y	primary	1	0	1	Maputo	NO	Catholic	0	0	0	0	0	0	1	0	0	1	0	0	0	0	1	0	0	0
1	6	12/5/2014	Female	31	25-39y	primary	0	0	3	Maputo	Dont Know	Protestant-Evangelical	1	1	0	0	0	0	0	0	0	0	0	0	0	0	0	0	0	0
1	6	13/05/2014	Female	20	18-24y	primary	0	0	1	Maputo	YES	Protestant-Evangelical	99	1	0	0	0	1	1	1	0	1	0	0	0	0	1	1	0	0
1	6	14/05/2014	Female	30	25-39y	none	0	0	3	Maputo	NO	Protestant-Evangelical	0	1	0	0	0	0	1	1	1	1	0	0	0	0	1	1	1	0
1	6	15/05/2014	Female	28	25-39y	pre-university/university	1	0	3	Maputo	NO	Catholic	99	0	0	0	0	0	1	1	1	1	0	0	0	0	1	1	0	0
1	6	21/05/2014	Female	25	25-39y	secondary	1	0	3	Maputo	Dont Know	Protestant-Evangelical	0	0	0	0	0	0	1	0	0	0	0	0	0	0	1	0	1	0
1	6	22/05/2014	Female	36	25-39y	pre-university/university	1	0	3	Maputo	NO	Protestant-Evangelical	0	0	1	0	0	1	1	1	1	1	1	0	0	0	1	1	0	0
1	6	22/05/2014	Female	22	18-24y	secondary	1	0	1	Maputo	Dont Know	Protestant-Evangelical	0	0	1	0	0	1	1	1	1	1	1	0	0	0	1	1	0	0
1	6	27/05/2014	Female	32	25-39y	secondary	0	0	3	Maputo	NO	Muslim	99	1	0	0	0	1	1	0	0	0	0	0	0	0	1	0	0	0
1	6	28/05/2014	Male	32	25-39y	secondary	1	0	1	Maputo	YES	Catholic	0	0	0	0	0	0	1	1	1	1	0	0	0	0	1	1	0	0
1	6	30/05/2014	Male	39	25-39y	primary	1	0	1	Maputo	YES	no religion	0	0	0	0	0	1	1	1	0	0	0	0	0	0	1	0	0	0
1	6	4/6/2014	Female	21	18-24y	primary	1	0	3	Maputo	Dont Know	Protestant-Evangelical	1	1	0	0	0	0	0	0	0	0	0	0	0	0	0	0	0	0
1	6	11/6/2014	Female	22	18-24y	primary	1	0	3	Maputo	NO	Protestant-Evangelical	0	0	0	0	1	1	1	1	0	0	1	0	0	0	1	0	0	0
1	6	11/6/2014	Female	29	25-39y	none	1	0	1	Maputo	YES	Protestant-Evangelical	0	0	0	0	0	0	0	0	0	0	0	0	0	0	0	0	0	0
1	6	13/06/2014	Female	37	25-39y	primary	1	0	3	Maputo	NO	no religion	0	0	0	0	0	0	0	0	0	0	0	0	0	0	0	0	0	0
1	6	16/06/2014	Female	19	18-24y	pre-university/university	1	0	3	Maputo	NO	Protestant-Evangelical	1	0	0	0	0	0	0	0	0	0	1	0	0	0	0	0	0	0
1	6	30/06/2014	Female	31	25-39y	none	1	0	1	Maputo	YES	Church of Zion	0	0	0	0	0	0	1	1	1	1	1	0	0	0	1	1	0	0
1	6	30/06/2014	Male	31	25-39y	primary	1	0	1	Maputo	YES	no religion	0	0	0	0	0	1	1	1	0	0	0	0	0	0	1	0	0	0
1	6	2/7/2014	Male	50	50+y	secondary	1	0	1	Maputo	YES	Protestant-Evangelical	0	0	0	0	0	0	0	0	0	0	0	0	0	0	0	0	0	0
1	6	3/7/2014	Male	26	25-39y	pre-university/university	0	0	3	Maputo	YES	Protestant-Evangelical	99	0	0	0	0	0	1	1	1	1	0	0	0	0	1	1	0	0
1	6	8/7/2014	Female	24	18-24y	pre-university/university	0	0	3	Maputo	Dont Know	Protestant-Evangelical	99	0	1	0	1	1	1	1	1	1	1	0	0	0	1	1	0	0
1	6	10/7/2014	Female	23	18-24y	primary	0	0	3	Maputo	YES	Protestant-Evangelical	99	1	0	0	0	0	0	0	0	0	0	0	0	0	0	0	0	0
1	6	11/7/2014	Female	29	25-39y	pre-university/university	1	0	3	Maputo	NO	Protestant-Evangelical	99	0	0	0	0	0	1	1	1	1	0	0	0	0	1	1	0	0
1	6	15/07/2014	Female	37	25-39y	secondary	0	0	3	Maputo	NO	Protestant-Evangelical	0	1	0	0	0	0	1	1	1	1	0	0	0	0	1	1	0	1
1	6	15/07/2014	Male	49	40-49y	secondary	0	0	1	Maputo	NO	Protestant-Evangelical	0	0	1	0	0	1	1	1	1	1	1	0	0	0	1	1	0	0
1	6	16/07/2014	Female	42	40-49y	primary	1	0	1	Maputo	NO	Protestant-Evangelical	0	0	1	0	0	1	1	1	1	1	1	0	0	0	1	1	0	0
1	6	17/07/2014	Female	22	18-24y	secondary	0	0	3	Maputo	NO	Protestant-Evangelical	99	1	0	0	0	0	1	1	1	1	0	0	0	0	1	1	0	0
1	6	17/07/2014	Female	23	18-24y	secondary	1	0	1	Maputo	YES	Protestant-Evangelical	99	1	0	0	0	0	0	0	0	0	0	0	0	0	0	0	0	0
1	6	22/07/2014	Female	53	50+y	primary	1	0	3	Maputo	NO	Protestant-Evangelical	0	0	1	0	0	1	1	1	1	1	1	0	0	0	1	1	0	0
1	6	22/07/2014	Female	22	18-24y	secondary	0	0	3	Maputo	NO	Church of Zion	0	0	0	0	0	0	0	0	0	0	0	0	0	0	0	0	0	1
1	6	22/07/2014	Male	26	25-39y	primary	1	0	3	Maputo	NO	no religion	0	0	1	0	0	1	1	1	1	1	1	0	0	0	1	1	0	0
1	6	23/07/2014	Female	37	25-39y	pre-university/university	1	0	3	Maputo	NO	Protestant-Evangelical	0	0	1	0	1	1	1	1	1	1	1	0	0	0	1	1	0	0
1	6	24/07/2014	Male	32	25-39y	primary	0	0	1	Maputo	NO	Protestant-Evangelical	0	0	0	0	0	0	0	0	0	0	0	0	0	0	0	0	0	0
1	6	24/07/2014	Female	25	25-39y	primary	0	0	1	Maputo	YES	Protestant-Evangelical	0	1	0	0	0	0	0	0	0	0	1	0	0	0	0	0	0	0
1	6	24/07/2014	Male	37	25-39y	primary	0	0	1	Maputo	NO	Catholic	0	0	0	0	0	1	1	1	0	0	0	0	0	0	1	1	0	1
1	6	25/07/2014	Male	42	40-49y	primary	0	0	1	Maputo	YES	Catholic	0	0	0	0	0	0	0	0	0	0	0	0	0	0	0	0	0	0
1	6	28/07/2014	Female	35	25-39y	none	0	0	1	Maputo	YES	no religion	99	1	1	0	1	1	1	1	1	1	1	0	0	0	1	1	0	0
1	6	28/07/2014	Female	52	50+y	primary	1	0	1	Maputo	YES	Protestant-Evangelical	0	0	1	0	1	1	1	0	1	1	1	0	0	0	1	0	0	0
1	6	28/07/2014	Male	35	25-39y	secondary	1	0	1	Maputo	YES	Protestant-Evangelical	0	0	0	0	0	0	0	0	0	0	1	0	0	0	0	0	0	0
1	6	28/07/2014	Female	34	25-39y	primary	1	1	1	Maputo	YES	Protestant-Evangelical	99	1	0	0	0	0	0	0	0	0	0	1	0	1	0	0	0	0
1	6	29/07/2014	Female	29	25-39y	primary	0	0	1	Maputo	NO	Protestant-Evangelical	0	1	1	0	0	1	1	1	1	1	1	0	0	0	1	1	0	0
1	6	29/07/2014	Male	23	18-24y	secondary	0	0	1	Maputo	YES	Church of Zion	0	0	0	0	0	1	1	1	0	1	1	0	0	0	1	1	0	0
1	6	29/07/2014	Female	22	18-24y	secondary	0	0	1	Maputo	YES	Catholic	0	0	1	0	0	1	1	1	1	1	1	0	0	0	1	1	0	0
1	6	30/07/2014	Female	33	25-39y	primary	1	0	3	Maputo	NO	Protestant-Evangelical	0	1	1	0	0	1	1	1	1	1	1	0	0	0	1	1	0	0
1	6	30/07/2014	Female	31	25-39y	primary	1	0	3	Maputo	NO	Protestant-Evangelical	99	1	0	0	0	1	1	1	0	0	0	0	0	0	1	0	0	0
1	6	6/8/2014	Female	22	18-24y	primary	1	0	3	Maputo	Dont Know	Protestant-Evangelical	1	1	0	0	0	1	1	0	0	0	0	0	0	0	1	0	0	0
1	6	7/8/2014	Male	21	18-24y	secondary	1	0	1	Maputo	YES	no religion	0	0	0	0	0	0	0	0	0	0	0	0	0	0	0	0	0	0
1	6	7/8/2014	Female	20	18-24y	secondary	1	0	1	Maputo	YES	Catholic	99	1	0	0	0	0	1	0	0	0	0	0	0	0	1	0	0	0
1	6	7/8/2014	Female	25	25-39y	primary	0	0	3	Maputo	Dont Know	Church of Zion	0	1	0	0	0	0	1	1	1	1	0	0	0	0	1	1	0	0
1	6	7/8/2014	Male	32	25-39y	pre-university/university	1	0	1	Maputo	YES	Catholic	99	0	0	0	0	0	1	0	0	0	0	0	0	0	1	0	0	0
1	6	11/8/2014	Female	29	25-39y	secondary	1	0	3	Maputo	YES	Protestant-Evangelical	0	0	1	0	1	1	1	1	1	1	1	0	0	0	1	1	0	0
1	6	11/8/2014	Male	28	25-39y	primary	0	0	3	Maputo	Dont Know	Protestant-Evangelical	0	0	1	0	1	1	1	1	1	1	1	0	0	0	1	1	0	0
1	6	11/8/2014	Female	18	18-24y	secondary	1	0	1	Maputo	YES	Church of Zion	1	1	0	0	0	1	1	1	0	1	1	0	0	0	1	1	0	0
1	6	12/8/2014	Female	30	25-39y	primary	0	0	1	Maputo	YES	Catholic	0	0	1	0	0	1	1	1	1	0	1	0	0	0	1	1	0	0
1	6	12/8/2014	Male	34	25-39y	secondary	0	0	1	Maputo	NO	Protestant-Evangelical	0	0	0	0	0	0	1	1	1	0	0	0	0	0	1	1	0	0
1	6	12/8/2014	Female	26	25-39y	secondary	0	0	3	Maputo	NO	Protestant-Evangelical	99	1	1	0	1	1	1	1	1	1	1	0	0	0	1	1	1	1
1	6	12/8/2014	Female	35	25-39y	secondary	1	0	1	Maputo	YES	Protestant-Evangelical	99	1	0	0	0	0	0	0	0	0	0	0	0	0	0	0	0	0
1	6	13/08/2014	Female	34	25-39y	primary	1	0	3	Maputo	Dont Know	Protestant-Evangelical	0	1	1	0	0	1	1	1	1	1	1	0	0	0	1	1	0	1
1	6	15/08/2014	Female	26	25-39y	secondary	1	0	1	Maputo	YES	Protestant-Evangelical	99	1	0	0	0	0	0	0	0	0	0	0	0	0	0	0	0	0
1	6	20/08/2014	Male	27	25-39y	secondary	1	0	1	Maputo	YES	Protestant-Evangelical	0	0	0	0	0	1	1	1	0	1	1	0	0	0	1	1	0	0
1	6	21/08/2014	Female	36	25-39y	pre-university/university	0	0	3	Maputo	NO	no religion	0	0	0	0	1	1	1	1	0	0	1	0	0	0	1	1	0	0
1	6	22/08/2014	Female	60	50+y	pre-university/university	0	0	1	Maputo	NO	Protestant-Evangelical	0	0	1	0	0	1	1	1	1	1	1	0	0	0	1	1	0	0
1	6	27/08/2014	Female	28	25-39y	primary	0	0	1	Maputo	NO	Protestant-Evangelical	1	0	1	0	0	1	1	1	1	1	1	0	0	0	1	1	0	0
1	6	1/9/2014	Female	24	18-24y	pre-university/university	1	0	3	Maputo	NO	no religion	99	0	1	0	0	1	1	1	1	1	1	0	0	0	1	1	0	0
1	6	3/9/2014	Male	39	25-39y	primary	1	0	1	Maputo	YES	Protestant-Evangelical	0	0	0	0	0	0	1	1	1	1	0	0	0	0	1	1	0	0
1	6	11/9/2014	Female	37	25-39y	primary	1	0	2	Maputo	NO	Church of Zion	0	1	0	0	0	0	0	0	0	0	0	0	0	0	0	0	0	0
1	6	11/9/2014	Female	18	18-24y	pre-university/university	0	0	3	Maputo	NO	Catholic	99	0	1	0	1	1	1	0	1	1	1	0	0	0	1	0	0	0
1	6	11/9/2014	Female	45	40-49y	primary	1	0	1	Maputo	NO	Catholic	1	0	0	0	0	0	0	0	0	0	0	0	0	0	0	0	0	1
1	6	12/9/2014	Female	44	40-49y	secondary	1	0	3	Maputo	NO	Protestant-Evangelical	0	1	0	0	0	0	0	0	0	0	0	0	0	0	0	0	0	0
1	6	15/09/2014	Female	32	25-39y	primary	1	0	3	Maputo	NO	Church of Zion	0	0	0	0	0	0	1	0	0	0	0	0	0	0	1	0	1	0
1	6	16/09/2014	Female	46	40-49y	secondary	1	0	2	Maputo	NO	Protestant-Evangelical	99	1	0	0	0	0	0	0	0	0	1	0	0	0	0	0	0	0
1	6	23/09/2014	Female	27	25-39y	secondary	1	0	3	Maputo	NO	Catholic	99	0	0	0	0	0	0	0	0	0	0	0	0	0	0	0	0	0
1	6	30/09/2014	Female	21	18-24y	primary	1	0	1	Maputo	YES	Catholic	0	0	0	0	0	0	0	1	0	1	0	0	0	0	0	1	0	0
1	6	1/10/2014	Female	36	25-39y	primary	1	0	1	Maputo	YES	Protestant-Evangelical	0	0	0	0	0	0	0	0	0	0	1	0	0	0	0	0	0	0
1	6	2/10/2014	Male	26	25-39y	pre-university/university	1	0	3	Maputo	NO	Protestant-Evangelical	0	0	0	0	0	1	1	0	0	1	1	0	0	0	1	0	0	0
1	6	3/10/2014	Male	28	25-39y	secondary	1	0	1	Maputo	YES	no religion	0	0	1	0	0	1	1	1	1	1	1	0	0	0	1	1	0	0
1	6	6/10/2014	Female	30	25-39y	none	1	0	1	Maputo	YES	Church of Zion	1	0	1	0	0	1	1	0	1	0	1	0	0	0	1	0	0	0
1	6	7/10/2014	Female	32	25-39y	secondary	1	0	3	Maputo	NO	no religion	0	1	1	0	0	1	1	1	1	1	1	0	0	0	1	1	0	0
1	6	9/10/2014	Male	28	25-39y	primary	1	0	3	Maputo	NO	no religion	0	0	0	0	0	0	0	0	0	0	1	0	0	0	0	0	0	0
1	6	14/10/2014	Male	41	40-49y	primary	1	0	1	Maputo	NO	Catholic	0	0	0	0	0	0	0	0	0	0	0	0	0	0	0	0	0	0
1	6	27/10/2014	Female	40	40-49y	primary	0	0	1	Maputo	YES	Protestant-Evangelical	99	1	0	0	0	0	0	0	0	0	0	0	0	0	0	0	0	0
1	6	27/10/2014	Female	25	25-39y	primary	0	0	3	Maputo	YES	Protestant-Evangelical	1	0	0	0	0	0	0	0	0	0	0	0	0	0	0	0	0	0
1	6	27/10/2014	Female	35	25-39y	secondary	1	0	1	Maputo	NO	Protestant-Evangelical	0	1	0	0	0	0	0	0	0	0	0	0	0	0	0	0	0	0
1	6	28/10/2014	Male	29	25-39y	primary	1	1	1	Maputo	YES	Protestant-Evangelical	0	0	0	0	0	0	0	0	0	0	0	0	0	0	0	0	0	0
1	6	6/11/2014	Female	34	25-39y	primary	1	0	3	Maputo	NO	Church of Zion	0	1	1	0	1	1	1	1	1	1	1	0	0	0	1	1	0	0
1	6	6/11/2014	Male	32	25-39y	secondary	1	0	1	Maputo	NO	Muslim	0	0	1	0	0	1	1	1	1	1	1	0	0	0	1	1	0	0
1	6	17/11/2014	Male	29	25-39y	primary	1	0	2	Maputo	NO	Church of Zion	0	0	0	0	0	0	0	0	0	0	1	0	0	0	0	0	0	0
1	6	20/11/2014	Female	26	25-39y	pre-university/university	1	0	1	Maputo	NO	Catholic	99	1	0	0	0	0	0	0	0	0	0	0	0	0	0	0	0	0
1	6	20/11/2014	Male	23	18-24y	secondary	1	0	1	Maputo	YES	Catholic	0	0	0	0	0	0	0	0	0	0	0	0	0	0	0	0	0	0
1	1	12/12/2013	Male	20	18-24y	primary	1	0	3	Inhambane	NO	Protestant-Evangelical	1	1	0	1	1	1	1	1	0	0	0	1	1	0	1	1	0	0
1	1	16/12/2013	Male	60	50+y	primary	0	0	1	Inhambane	YES	Protestant-Evangelical	0	0	0	0	1	1	1	1	0	1	0	0	0	0	1	1	0	0
1	1	17/12/2013	Female	20	18-24y	none	0	0	1	Inhambane	NO	Church of Zion	1	0	0	0	0	1	1	1	0	0	0	0	0	0	1	0	0	0
1	1	17/12/2013	Male	44	40-49y	primary	0	0	1	Inhambane	NO	Protestant-Evangelical	0	0	0	0	1	1	1	1	0	0	0	1	0	1	1	0	0	0
1	1	18/12/2013	Male	53	50+y	primary	1	0	3	Inhambane	NO	Protestant-Evangelical	0	0	0	0	1	1	1	1	0	0	0	1	0	1	1	0	0	0
1	1	19/12/2013	Male	42	40-49y	primary	0	0	1	Inhambane	NO	Protestant-Evangelical	1	0	1	0	1	1	1	1	1	1	1	0	0	0	1	1	1	0
1	1	20/12/2013	Female	30	25-39y	none	0	0	1	Inhambane	NO	Catholic	1	0	1	0	1	1	1	1	1	1	1	0	0	0	1	1	0	0
1	1	20/12/2013	Female	22	18-24y	primary	0	0	2	Inhambane	NO	Protestant-Evangelical	1	1	0	0	0	0	0	0	0	0	0	0	0	0	0	0	0	0
1	1	6/1/2014	Male	28	25-39y	secondary	1	0	1	Inhambane	NO	Muslim	0	0	0	0	1	1	1	0	0	0	0	0	0	0	1	0	0	0
1	1	6/1/2014	Female	41	40-49y	primary	0	0	3	Inhambane	NO	Protestant-Evangelical	1	0	0	0	1	1	1	0	0	0	0	0	0	0	1	0	0	0
1	1	6/1/2014	Female	32	25-39y	none	0	0	2	Inhambane	NO	Church of Zion	1	0	1	0	1	1	1	1	1	1	1	0	0	0	1	1	0	0
1	1	6/1/2014	Female	30	25-39y	secondary	0	0	1	Inhambane	YES	Protestant-Evangelical	1	0	1	0	1	1	1	0	1	1	1	0	0	0	1	0	0	0
1	1	8/1/2014	Female	35	25-39y	none	1	0	1	Inhambane	Dont Know	Protestant-Evangelical	1	0	0	0	0	0	0	0	0	0	0	0	0	0	0	0	0	0
1	1	8/1/2014	Male	31	25-39y	primary	1	0	3	Inhambane	NO	Church of Zion	0	0	0	0	0	0	1	1	0	1	0	1	1	0	1	1	0	0
1	1	9/1/2014	Male	40	40-49y	primary	0	0	1	Inhambane	Dont Know	Protestant-Evangelical	0	0	0	0	1	1	1	1	0	1	0	0	0	0	1	1	0	0
1	1	10/1/2014	Female	27	25-39y	primary	1	0	2	Inhambane	NO	Protestant-Evangelical	1	1	0	1	1	1	1	0	0	1	1	0	0	0	1	0	0	0
1	1	10/1/2014	Male	28	25-39y	secondary	0	0	3	Inhambane	NO	Protestant-Evangelical	1	0	0	0	0	0	0	0	0	0	0	0	0	0	0	0	0	0
1	1	13/01/2014	Female	24	18-24y	none	1	0	1	Inhambane	NO	Church of Zion	1	0	0	0	0	0	0	0	0	0	0	0	0	0	0	0	0	0
1	1	14/01/2014	Male	42	40-49y	primary	0	0	1	Inhambane	NO	Protestant-Evangelical	0	0	0	0	1	1	1	1	0	0	0	1	1	0	1	1	0	0
1	1	14/01/2014	Female	27	25-39y	none	0	0	1	Inhambane	NO	Church of Zion	1	0	0	0	0	0	0	0	0	0	0	0	0	0	0	0	0	0
1	1	15/01/2014	Female	23	18-24y	primary	0	0	1	Inhambane	NO	Church of Zion	1	1	0	0	1	1	1	1	0	0	0	0	0	0	1	1	0	0
1	1	15/01/2014	Female	26	25-39y	pre-university/university	1	0	2	Inhambane	NO	Protestant-Evangelical	1	1	1	0	1	1	1	1	1	1	1	0	0	0	1	1	0	0
1	1	20/01/2014	Male	25	25-39y	primary	0	0	1	Inhambane	NO	Catholic	1	0	1	1	1	1	1	1	1	1	1	0	0	0	1	1	0	0
1	1	20/01/2014	Female	33	25-39y	primary	0	0	3	Inhambane	Dont Know	Protestant-Evangelical	0	0	1	0	1	1	1	0	1	1	1	0	0	0	1	0	0	0
1	1	23/01/2014	Male	55	50+y	none	0	0	3	Inhambane	NO	Catholic	1	0	0	0	0	0	0	0	1	0	0	1	0	1	0	0	0	0
1	1	23/01/2014	Female	23	18-24y	secondary	0	0	2	Inhambane	NO	Protestant-Evangelical	1	0	0	0	0	0	1	1	0	1	0	0	0	0	1	1	0	0
1	1	27/01/2014	Female	30	25-39y	none	0	0	1	Inhambane	NO	Protestant-Evangelical	1	0	1	0	1	1	1	1	1	1	1	0	0	0	1	1	0	0
1	1	27/01/2014	Male	49	40-49y	primary	0	0	1	Inhambane	NO	Protestant-Evangelical	1	0	0	0	1	1	1	1	0	1	1	0	0	0	1	1	0	0
1	1	28/01/2014	Female	32	25-39y	primary	0	0	1	Inhambane	NO	Protestant-Evangelical	1	0	1	0	1	1	1	1	1	1	1	0	0	0	1	1	0	1
1	1	28/01/2014	Female	42	40-49y	primary	1	0	3	Inhambane	NO	Protestant-Evangelical	1	0	1	0	1	1	1	1	1	1	1	0	0	0	1	1	0	0
1	1	4/2/2014	Female	34	25-39y	none	1	0	3	Inhambane	NO	Catholic	1	1	0	0	1	1	1	1	0	1	1	0	0	0	1	0	0	0
1	1	4/2/2014	Female	30	25-39y	primary	1	0	3	Inhambane	NO	Catholic	0	0	0	0	1	1	1	1	0	0	1	0	0	0	1	1	0	0
1	1	5/2/2014	Female	33	25-39y	none	0	0	3	Inhambane	NO	Protestant-Evangelical	1	0	1	0	1	1	1	1	1	1	1	0	0	0	1	1	0	0
1	1	5/2/2014	Female	28	25-39y	primary	0	0	3	Inhambane	NO	Church of Zion	1	0	0	0	0	0	1	1	0	1	0	0	0	0	1	1	0	0
1	1	6/2/2014	Male	40	40-49y	primary	1	0	1	Inhambane	NO	Protestant-Evangelical	1	0	0	0	0	1	1	1	0	0	0	1	0	1	1	0	0	0
1	1	11/2/2014	Male	30	25-39y	primary	1	0	1	Inhambane	YES	Church of Zion	0	0	1	1	1	1	1	1	1	1	1	0	0	0	1	1	0	0
1	1	11/2/2014	Female	30	25-39y	primary	1	0	1	Inhambane	YES	Church of Zion	1	0	0	0	1	1	1	1	0	1	1	0	0	0	1	1	0	0
1	1	12/2/2014	Female	25	25-39y	primary	0	0	3	Inhambane	YES	Protestant-Evangelical	1	0	1	1	1	1	1	0	1	0	1	0	0	0	1	0	0	0
1	1	14/02/2014	Female	28	25-39y	primary	0	0	3	Inhambane	NO	Catholic	1	0	1	0	1	1	1	0	1	1	1	0	0	0	1	0	0	0
1	1	17/02/2014	Male	38	25-39y	primary	0	0	1	Inhambane	NO	Catholic	1	0	1	0	1	1	1	1	1	1	0	1	1	0	1	1	0	0
1	1	18/02/2014	Female	31	25-39y	primary	0	0	1	Inhambane	YES	Church of Zion	1	0	0	0	0	0	1	1	1	1	0	0	0	0	1	1	0	0
1	1	19/02/2014	Female	39	25-39y	none	0	0	3	Inhambane	NO	no religion	1	0	1	0	1	1	1	1	1	1	1	0	0	0	1	1	0	0
1	1	19/02/2014	Male	31	25-39y	primary	1	0	1	Inhambane	NO	Protestant-Evangelical	0	0	0	0	0	0	0	0	0	0	0	0	0	0	0	0	0	0
1	1	21/02/2014	Female	54	50+y	primary	1	0	1	Inhambane	NO	Protestant-Evangelical	1	0	0	0	0	0	0	0	0	0	0	0	0	0	0	0	0	0
1	1	21/02/2014	Male	44	40-49y	primary	1	0	3	Inhambane	NO	Protestant-Evangelical	1	0	1	0	1	1	1	0	1	1	1	0	0	0	1	0	0	0
1	1	21/02/2014	Female	30	25-39y	primary	1	0	3	Inhambane	NO	Protestant-Evangelical	0	0	0	0	0	1	1	0	0	0	0	0	0	0	1	0	0	0
1	1	24/02/2014	Female	44	40-49y	none	0	0	1	Inhambane	YES	Protestant-Evangelical	0	0	1	1	1	1	1	1	1	1	1	0	0	0	1	1	0	0
1	1	26/02/2014	Male	53	50+y	primary	1	0	3	Inhambane	Dont Know	Catholic	1	0	0	1	1	1	1	1	0	1	1	0	0	0	1	1	0	0
1	1	27/02/2014	Female	23	18-24y	primary	0	0	3	Inhambane	Dont Know	Protestant-Evangelical	1	1	1	0	1	1	1	0	1	1	1	0	0	0	1	0	0	0
1	1	28/02/2014	Male	42	40-49y	primary	0	0	1	Inhambane	NO	Protestant-Evangelical	0	0	1	0	1	1	1	1	1	1	0	0	0	0	1	1	0	0
1	1	3/3/2014	Female	35	25-39y	primary	0	0	3	Inhambane	NO	Protestant-Evangelical	1	1	0	0	1	1	1	1	0	1	1	0	0	0	1	1	0	0
1	1	3/3/2014	Female	31	25-39y	primary	0	0	1	Inhambane	Dont Know	Protestant-Evangelical	1	0	0	0	0	0	0	0	0	0	0	0	0	0	0	0	0	0
1	1	4/3/2014	Female	36	25-39y	secondary	1	0	1	Inhambane	Dont Know	Protestant-Evangelical	1	0	1	0	1	1	1	1	1	1	1	0	0	0	1	1	0	0
1	1	5/3/2014	Female	44	40-49y	primary	0	0	1	Inhambane	NO	Catholic	0	0	0	0	1	1	1	0	0	1	0	0	0	0	1	0	0	0
1	1	7/3/2014	Female	38	25-39y	primary	0	0	3	Inhambane	Dont Know	Catholic	1	0	1	1	1	1	1	1	1	1	1	0	0	0	1	1	0	0
1	1	10/3/2014	Male	33	25-39y	primary	0	0	1	Inhambane	YES	Catholic	0	0	0	0	0	0	0	1	0	1	0	1	1	0	0	1	0	0
1	1	10/3/2014	Male	42	40-49y	primary	0	0	1	Inhambane	NO	Protestant-Evangelical	0	1	1	0	1	1	1	1	1	1	1	0	0	0	1	1	0	0
1	1	11/3/2014	Female	30	25-39y	primary	0	0	3	Inhambane	Dont Know	Catholic	1	0	1	0	1	1	1	1	1	1	1	0	0	0	1	1	0	0
1	1	11/3/2014	Female	48	40-49y	primary	0	0	3	Inhambane	Dont Know	Catholic	1	0	1	0	1	1	1	1	1	1	1	0	0	0	1	1	0	0
1	1	12/3/2014	Male	21	18-24y	primary	0	0	3	Inhambane	NO	Church of Zion	0	0	1	0	1	1	1	1	1	1	1	0	0	0	1	1	0	0
1	1	17/03/2014	Female	34	25-39y	primary	0	0	3	Inhambane	NO	Protestant-Evangelical	1	1	0	1	1	1	1	1	0	0	0	0	0	0	1	0	0	0
1	1	19/03/2014	Female	43	40-49y	primary	0	0	1	Inhambane	Dont Know	Church of Zion	1	0	1	0	0	1	1	1	1	1	1	0	0	0	1	1	0	0
1	1	21/03/2014	Female	35	25-39y	none	0	0	3	Inhambane	NO	Church of Zion	1	0	1	0	1	1	1	1	1	1	1	0	0	0	1	1	0	0
1	1	25/03/2014	Female	33	25-39y	primary	0	0	3	Inhambane	Dont Know	Catholic	1	0	1	0	1	1	1	1	1	1	1	0	0	0	1	1	0	0
1	1	25/03/2014	Male	43	40-49y	primary	0	0	1	Inhambane	YES	Church of Zion	1	0	0	0	0	0	0	0	0	0	0	0	0	0	0	0	0	0
1	1	31/03/2014	Female	34	25-39y	primary	0	0	3	Inhambane	YES	Muslim	0	0	0	0	1	1	1	1	0	1	1	0	0	0	1	1	0	0
1	1	31/03/2014	Female	36	25-39y	none	1	0	1	Inhambane	YES	Protestant-Evangelical	1	0	0	0	1	1	1	1	0	0	0	0	0	0	1	1	0	0
1	1	2/4/2014	Female	39	25-39y	primary	0	0	3	Inhambane	NO	Protestant-Evangelical	1	0	0	0	1	1	1	1	0	0	0	1	1	0	1	1	0	0
1	1	3/4/2014	Female	42	40-49y	primary	0	0	1	Inhambane	NO	Protestant-Evangelical	1	0	1	0	1	1	1	1	1	1	1	0	0	0	1	1	0	0
1	1	3/4/2014	Female	21	18-24y	secondary	0	0	1	Inhambane	YES	Protestant-Evangelical	0	0	0	1	1	1	1	0	0	1	1	0	0	0	1	0	0	0
1	1	8/4/2014	Female	32	25-39y	primary	0	0	1	Inhambane	YES	Catholic	1	0	1	0	1	1	1	1	1	1	1	0	0	0	1	1	0	0
1	1	14/04/2014	Female	39	25-39y	primary	0	0	3	Inhambane	Dont Know	Protestant-Evangelical	1	0	0	0	1	1	1	0	0	1	1	0	0	0	1	0	0	0
1	1	15/04/2014	Female	39	25-39y	primary	0	0	3	Inhambane	NO	Protestant-Evangelical	1	0	1	0	1	1	1	1	1	0	1	0	0	0	1	1	0	0
1	1	17/04/2014	Female	30	25-39y	primary	1	0	1	Inhambane	YES	Protestant-Evangelical	1	1	0	1	1	1	1	1	0	1	1	0	0	0	1	1	0	0
1	1	22/04/2014	Female	60	50+y	primary	0	0	1	Inhambane	Dont Know	Catholic	1	0	0	0	1	1	1	0	0	1	1	0	0	0	1	0	0	0
1	1	24/04/2014	Female	37	25-39y	primary	0	0	1	Inhambane	NO	Protestant-Evangelical	1	0	1	0	1	1	1	1	1	1	1	0	0	0	1	1	0	0
1	1	25/04/2014	Female	30	25-39y	primary	0	0	3	Inhambane	NO	Catholic	0	0	0	0	1	1	1	0	0	1	1	0	0	0	1	0	0	0
1	1	28/04/2014	Male	48	40-49y	primary	1	0	1	Inhambane	NO	no religion	1	0	1	0	1	1	1	1	1	1	1	0	0	0	1	1	0	0
1	1	28/04/2014	Female	39	25-39y	primary	0	0	3	Inhambane	Dont Know	Catholic	1	0	1	0	1	1	1	1	1	1	1	0	0	0	1	1	0	0
1	1	29/04/2014	Female	27	25-39y	primary	0	0	1	Inhambane	Dont Know	Protestant-Evangelical	1	0	1	1	1	1	1	1	1	1	1	0	0	0	1	1	0	0
1	1	29/04/2014	Female	36	25-39y	secondary	1	0	3	Inhambane	NO	Protestant-Evangelical	0	1	1	0	1	1	1	1	1	1	1	0	0	0	1	1	0	0
1	1	30/04/2014	Male	27	25-39y	primary	0	0	1	Inhambane	YES	Church of Zion	1	0	0	0	0	0	0	0	0	0	0	1	0	1	0	0	0	0
1	1	30/04/2014	Female	27	25-39y	primary	0	0	1	Inhambane	YES	Church of Zion	1	0	0	0	1	1	1	0	0	0	0	0	0	0	1	0	0	0
1	1	30/04/2014	Male	48	40-49y	primary	0	0	1	Inhambane	YES	Church of Zion	1	0	1	0	1	1	1	1	1	1	1	0	0	0	1	1	0	0
1	1	2/5/2014	Female	39	25-39y	primary	0	0	1	Inhambane	YES	Protestant-Evangelical	1	0	0	1	1	1	1	0	0	0	0	0	0	0	1	0	0	0
1	1	2/5/2014	Male	48	40-49y	primary	0	0	1	Inhambane	YES	Protestant-Evangelical	1	0	0	1	1	1	1	1	0	0	0	0	0	0	1	1	0	0
1	1	6/5/2014	Female	59	50+y	primary	1	0	3	Inhambane	NO	Catholic	1	0	1	0	1	1	1	1	1	1	1	0	0	0	1	1	0	0
1	1	7/5/2014	Female	32	25-39y	primary	1	0	1	Inhambane	NO	Protestant-Evangelical	1	0	0	0	0	0	0	0	0	0	0	0	0	0	0	0	0	0
1	1	12/5/2014	Female	40	40-49y	secondary	0	0	1	Inhambane	Dont Know	Protestant-Evangelical	1	1	1	1	1	1	1	1	1	1	1	0	0	0	1	1	0	0
1	1	14/05/2014	Female	60	50+y	primary	0	0	3	Inhambane	Dont Know	no religion	1	0	1	1	1	1	1	1	1	1	1	0	0	0	1	1	0	0
1	1	14/05/2014	Female	27	25-39y	secondary	0	0	1	Inhambane	YES	Church of Zion	1	1	1	0	1	1	1	1	1	1	1	0	0	0	1	1	0	0
1	1	15/05/2014	Female	50	50+y	primary	1	0	3	Inhambane	NO	Church of Zion	0	0	1	0	1	1	1	1	1	1	1	0	0	0	1	1	0	0
1	1	15/05/2014	Female	52	50+y	primary	1	0	3	Inhambane	YES	Protestant-Evangelical	1	0	1	0	1	1	1	1	1	1	1	0	0	0	1	1	0	0
1	1	19/05/2014	Female	38	25-39y	pre-university/university	1	0	2	Inhambane	NO	Protestant-Evangelical	0	0	1	0	1	1	1	1	1	1	1	0	0	0	1	1	0	0
1	1	19/05/2014	Male	38	25-39y	primary	1	0	1	Inhambane	NO	Protestant-Evangelical	1	0	0	1	1	1	1	0	0	1	0	1	0	1	1	0	0	0
1	1	19/05/2014	Female	29	25-39y	primary	0	0	1	Inhambane	NO	Protestant-Evangelical	1	0	1	1	1	1	1	1	1	1	1	0	0	0	1	1	0	0
1	1	19/05/2014	Male	32	25-39y	pre-university/university	1	0	1	Inhambane	Dont Know	Protestant-Evangelical	1	0	0	0	1	1	1	1	0	0	0	0	0	0	1	1	0	0
1	1	19/05/2014	Male	32	25-39y	primary	1	0	1	Inhambane	YES	Protestant-Evangelical	1	0	1	0	1	1	1	1	1	1	1	0	0	0	1	1	0	0
1	1	19/05/2014	Female	30	25-39y	none	1	0	1	Inhambane	YES	Protestant-Evangelical	1	0	0	0	1	1	1	0	0	0	0	1	0	1	1	0	0	0
1	1	20/05/2014	Male	35	25-39y	secondary	1	0	1	Inhambane	Dont Know	Protestant-Evangelical	0	0	0	0	1	1	1	1	0	0	0	1	1	0	1	1	0	0
1	1	20/05/2014	Female	44	40-49y	primary	1	0	3	Inhambane	NO	Muslim	1	0	1	0	1	1	1	1	1	1	0	1	1	0	1	1	0	0
1	1	20/05/2014	Female	23	18-24y	secondary	1	0	3	Inhambane	Dont Know	Protestant-Evangelical	0	0	0	0	0	0	0	0	0	0	0	0	0	0	0	0	0	0
1	1	22/05/2014	Female	38	25-39y	none	0	0	1	Inhambane	YES	Church of Zion	1	0	0	0	0	0	1	1	0	0	0	0	0	0	1	0	0	0
1	1	22/05/2014	Female	46	40-49y	primary	0	0	1	Inhambane	Dont Know	Protestant-Evangelical	1	0	1	1	1	1	1	1	1	1	1	0	0	0	1	1	0	0
1	1	23/05/2014	Female	21	18-24y	primary	0	0	1	Inhambane	Dont Know	Protestant-Evangelical	1	1	0	0	0	0	0	0	0	0	0	0	0	0	0	0	0	0
1	1	26/05/2014	Female	30	25-39y	primary	1	0	1	Inhambane	Dont Know	Church of Zion	1	0	0	1	1	1	1	1	0	0	0	1	1	0	1	1	0	0
1	1	27/05/2014	Female	39	25-39y	primary	0	0	3	Inhambane	Dont Know	Catholic	1	0	1	1	1	1	1	1	1	1	1	0	0	0	1	1	0	0
1	1	28/05/2014	Female	35	25-39y	primary	1	0	3	Inhambane	YES	Protestant-Evangelical	1	0	1	1	1	1	1	1	1	1	1	0	0	0	1	1	0	0
1	1	28/05/2014	Female	35	25-39y	secondary	0	0	1	Inhambane	NO	Catholic	0	0	0	0	1	1	1	0	0	0	1	0	0	0	1	0	0	0
1	1	28/05/2014	Female	27	25-39y	pre-university/university	0	0	1	Inhambane	NO	Protestant-Evangelical	0	1	0	0	0	0	0	0	0	0	0	0	0	0	0	0	0	0
1	1	28/05/2014	Male	37	25-39y	secondary	0	0	1	Inhambane	NO	Protestant-Evangelical	0	0	0	0	0	0	1	1	0	0	0	1	1	0	1	1	0	0
1	1	29/05/2014	Female	22	18-24y	primary	1	0	1	Inhambane	YES	Protestant-Evangelical	1	1	0	1	1	1	1	0	0	0	0	0	0	0	1	0	0	0
1	1	3/6/2014	Female	32	25-39y	primary	1	0	3	Inhambane	NO	Protestant-Evangelical	0	0	0	0	1	1	1	0	0	0	0	0	0	0	1	0	0	0
1	1	4/6/2014	Female	38	25-39y	primary	0	0	1	Inhambane	NO	Church of Zion	1	0	0	0	1	1	1	1	0	1	0	0	0	0	1	1	0	0
1	1	9/6/2014	Female	31	25-39y	primary	0	0	3	Inhambane	Dont Know	Protestant-Evangelical	1	0	1	1	1	1	1	1	1	1	1	0	0	0	1	1	0	0
1	1	11/6/2014	Male	29	25-39y	secondary	1	0	1	Inhambane	NO	Church of Zion	0	0	1	1	1	1	1	1	1	1	1	0	0	0	1	1	0	0
1	1	13/06/2014	Female	27	25-39y	primary	1	0	1	Inhambane	YES	Protestant-Evangelical	1	0	1	1	1	1	1	0	1	1	1	0	0	0	1	0	0	0
1	1	16/06/2014	Female	35	25-39y	primary	0	0	1	Inhambane	YES	Protestant-Evangelical	1	0	0	1	1	1	1	0	0	0	0	0	0	0	1	0	0	0
1	1	18/06/2014	Female	25	25-39y	primary	1	0	1	Inhambane	NO	Protestant-Evangelical	1	1	1	0	1	1	1	1	1	1	1	0	0	0	1	1	0	0
1	1	19/06/2014	Male	32	25-39y	primary	0	0	1	Inhambane	Dont Know	Protestant-Evangelical	1	0	0	0	1	1	1	1	0	0	1	0	0	0	1	1	0	0
1	1	26/06/2014	Female	28	25-39y	none	0	0	3	Inhambane	NO	Church of Zion	1	0	1	0	1	1	1	1	1	1	1	0	0	0	1	1	0	0
1	1	1/7/2014	Male	32	25-39y	none	0	0	1	Inhambane	YES	Church of Zion	0	1	0	0	1	1	1	1	0	0	0	0	0	0	1	1	0	0
1	1	1/7/2014	Female	27	25-39y	primary	0	0	1	Inhambane	YES	Church of Zion	1	0	0	0	1	1	1	1	0	1	0	0	0	0	1	1	0	0
1	1	1/7/2014	Male	48	40-49y	primary	1	0	1	Inhambane	YES	Protestant-Evangelical	0	0	1	0	1	1	1	1	1	1	1	0	0	0	1	1	0	0
1	1	1/7/2014	Female	30	25-39y	primary	1	0	1	Inhambane	YES	Protestant-Evangelical	1	0	1	0	1	1	1	1	1	1	1	0	0	0	1	1	0	0
1	1	3/7/2014	Male	39	25-39y	primary	0	0	1	Inhambane	YES	Protestant-Evangelical	1	0	1	0	1	1	1	1	1	1	1	0	0	0	1	1	0	0
1	9	2/9/2013	Female	22	18-24y	pre-university/university	0	0	3	Inhambane	NO	Catholic	1	0	1	1	1	1	1	1	1	1	1	0	0	0	1	1	0	0
1	9	4/9/2013	Female	43	40-49y	primary	0	0	3	Inhambane	NO	Protestant-Evangelical	1	1	0	0	0	0	0	0	0	0	0	0	0	0	0	0	0	0
1	9	4/9/2013	Male	33	25-39y	primary	0	0	1	Inhambane	NO	Protestant-Evangelical	0	0	1	0	1	1	1	1	1	1	1	0	0	0	1	1	0	0
1	9	5/9/2013	Female	55	50+y	primary	1	0	3	Inhambane	NO	Protestant-Evangelical	1	1	0	0	1	1	1	1	0	1	1	0	0	0	1	0	0	0
1	9	5/9/2013	Female	37	25-39y	primary	0	0	3	Inhambane	NO	Protestant-Evangelical	1	1	1	0	1	1	1	1	1	1	1	0	0	0	1	1	0	0
1	9	11/9/2013	Male	43	40-49y	secondary	1	0	1	Inhambane	Dont Know	Catholic	1	0	1	0	1	1	1	1	1	1	1	0	0	0	1	1	0	0
1	9	13/09/2013	Male	53	50+y	secondary	0	0	1	Inhambane	YES	Catholic	0	0	0	0	0	0	0	0	0	0	1	0	0	0	0	0	0	0
1	9	17/09/2013	Female	29	25-39y	primary	0	1	2	Inhambane	NO	Protestant-Evangelical	1	1	1	0	0	1	1	1	1	1	1	0	0	0	1	1	0	1
1	9	17/09/2013	Female	48	40-49y	primary	1	0	1	Inhambane	YES	Muslim	0	0	0	0	1	1	1	0	0	1	0	0	0	0	1	0	0	0
1	9	17/09/2013	Male	34	25-39y	primary	0	0	1	Inhambane	NO	Protestant-Evangelical	1	0	1	0	1	1	1	1	1	1	1	0	0	0	1	1	0	0
1	9	19/09/2013	Male	58	50+y	primary	1	0	3	Inhambane	NO	Muslim	1	0	1	0	1	1	1	1	1	1	1	0	0	0	1	1	0	0
1	9	24/09/2013	Male	27	25-39y	secondary	1	0	1	Inhambane	YES	Protestant-Evangelical	0	0	0	0	1	1	1	1	0	1	0	0	0	0	1	1	0	0
1	9	26/09/2013	Male	35	25-39y	secondary	1	0	1	Inhambane	YES	Catholic	0	0	0	0	0	0	1	1	1	1	0	0	0	0	1	1	0	0
1	9	30/09/2013	Male	34	25-39y	primary	1	0	1	Inhambane	NO	Protestant-Evangelical	1	0	0	0	1	1	1	0	0	0	0	0	0	0	0	0	0	0
1	9	30/09/2013	Male	48	40-49y	secondary	1	0	1	Inhambane	NO	Catholic	0	0	0	0	0	0	0	0	0	0	1	0	0	0	0	0	0	0
1	9	1/10/2013	Female	73	50+y	primary	0	0	3	Inhambane	NO	Protestant-Evangelical	1	1	1	0	1	1	1	1	1	1	1	0	0	0	1	1	0	0
1	9	2/10/2013	Female	40	40-49y	primary	0	0	1	Inhambane	NO	Church of Zion	1	0	1	0	1	1	1	0	1	0	1	0	0	0	1	0	0	0
1	9	2/10/2013	Female	36	25-39y	none	1	0	1	Inhambane	NO	Church of Zion	1	0	0	0	0	0	0	0	0	0	0	0	0	0	0	0	0	0
1	9	3/10/2013	Male	35	25-39y	pre-university/university	0	0	3	Inhambane	Dont Know	Protestant-Evangelical	0	0	0	0	1	1	1	1	0	1	0	0	0	0	1	1	0	0
1	9	7/10/2013	Male	23	18-24y	primary	0	0	3	Inhambane	NO	Church of Zion	1	1	0	0	1	1	1	0	0	0	0	0	0	0	1	0	0	0
1	9	7/10/2013	Female	22	18-24y	none	1	0	1	Inhambane	NO	Protestant-Evangelical	1	1	0	0	0	0	0	0	0	0	1	0	0	0	0	0	0	0
1	9	7/10/2013	Male	50	50+y	primary	1	0	1	Inhambane	YES	Protestant-Evangelical	0	0	0	0	1	1	1	0	0	0	0	1	0	1	1	0	0	0
1	9	8/10/2013	Male	33	25-39y	primary	1	0	1	Inhambane	YES	Protestant-Evangelical	0	0	1	0	1	1	1	1	1	1	1	0	0	0	1	1	0	0
1	9	8/10/2013	Female	31	25-39y	primary	1	0	1	Inhambane	NO	Protestant-Evangelical	1	0	1	0	1	1	1	1	1	1	1	0	0	0	1	1	0	0
1	9	10/10/2013	Female	40	40-49y	none	1	0	1	Inhambane	NO	Protestant-Evangelical	1	1	0	0	1	1	1	1	0	1	1	0	0	0	1	1	0	0
1	9	10/10/2013	Female	28	25-39y	none	0	0	3	Inhambane	NO	Church of Zion	1	1	1	0	0	1	1	1	1	1	1	0	0	0	1	1	0	0
1	9	15/10/2013	Male	44	40-49y	primary	1	0	1	Inhambane	Dont Know	Catholic	1	0	0	0	1	1	1	1	0	0	0	1	1	0	1	1	0	0
1	9	16/10/2013	Male	38	25-39y	pre-university/university	1	0	1	Inhambane	YES	Catholic	0	0	1	0	1	1	1	1	1	1	1	0	0	0	1	1	0	0
1	9	17/10/2013	Female	40	40-49y	none	0	0	3	Inhambane	NO	Church of Zion	1	1	0	0	1	1	1	1	0	0	0	1	1	0	1	1	0	0
1	9	22/10/2013	Female	32	25-39y	primary	0	0	3	Inhambane	NO	Church of Zion	1	0	0	0	1	1	1	0	0	0	0	0	0	0	1	0	0	0
1	9	23/10/2013	Female	39	25-39y	secondary	0	1	3	Inhambane	NO	Catholic	1	0	0	0	0	0	0	0	0	0	0	0	0	0	0	0	0	0
1	9	24/10/2013	Female	35	25-39y	none	1	0	1	Inhambane	YES	Protestant-Evangelical	1	0	0	0	1	1	1	0	0	0	0	0	0	0	1	0	0	0
1	9	28/10/2013	Female	30	25-39y	primary	0	0	1	Inhambane	Dont Know	Protestant-Evangelical	1	1	0	0	1	1	1	1	0	0	0	0	0	0	1	0	0	0
1	9	29/10/2013	Female	44	40-49y	primary	0	0	3	Inhambane	NO	Protestant-Evangelical	0	0	1	0	1	1	1	1	1	1	1	0	0	0	1	1	0	0
1	9	29/10/2013	Female	40	40-49y	primary	1	0	3	Inhambane	NO	no religion	1	0	1	0	1	1	1	1	1	1	1	0	0	0	1	1	0	0
1	9	30/10/2013	Female	31	25-39y	none	1	0	3	Inhambane	Dont Know	Catholic	1	0	1	0	1	1	1	1	1	1	1	0	0	0	1	1	0	0
1	9	4/11/2013	Male	26	25-39y	secondary	1	0	2	Inhambane	NO	Protestant-Evangelical	0	0	0	0	1	1	1	1	0	1	0	1	1	0	1	1	0	0
1	9	8/11/2013	Male	72	50+y	primary	0	0	1	Inhambane	NO	Protestant-Evangelical	0	0	1	0	1	1	1	1	1	1	1	0	0	0	1	1	0	1
1	9	12/11/2013	Female	30	25-39y	none	1	0	2	Inhambane	NO	Church of Zion	1	1	1	0	1	1	1	1	1	1	1	0	0	0	1	1	0	0
1	9	13/11/2013	Male	58	50+y	primary	1	0	2	Inhambane	NO	Protestant-Evangelical	1	0	1	0	1	1	1	1	1	1	1	0	0	0	1	1	0	1
1	9	13/11/2013	Female	22	18-24y	pre-university/university	0	0	1	Inhambane	NO	Catholic	1	1	0	0	0	0	0	0	0	0	0	0	0	0	0	0	0	0
1	9	19/11/2013	Female	28	25-39y	none	0	0	1	Inhambane	NO	Protestant-Evangelical	1	1	0	0	0	0	0	0	0	0	0	0	0	0	0	0	0	0
1	9	25/11/2013	Male	55	50+y	primary	0	0	1	Inhambane	Dont Know	Catholic	1	1	0	0	0	0	0	0	0	0	0	0	0	0	0	0	0	0
1	9	25/11/2013	Male	25	25-39y	none	0	0	2	Inhambane	NO	no religion	1	0	0	0	0	0	0	0	0	0	0	0	0	0	0	0	0	0
1	9	26/11/2013	Male	32	25-39y	pre-university/university	1	0	1	Inhambane	NO	Catholic	0	0	1	0	1	1	1	1	1	1	1	0	0	0	1	1	0	0
1	9	27/11/2013	Female	27	25-39y	none	0	0	3	Inhambane	YES	Protestant-Evangelical	1	1	0	1	1	1	1	0	0	0	0	0	0	0	1	0	0	0
1	9	28/11/2013	Female	36	25-39y	primary	0	0	1	Inhambane	NO	Protestant-Evangelical	1	0	0	0	1	1	1	0	0	0	0	0	0	0	1	0	0	0
1	9	29/11/2013	Female	43	40-49y	primary	0	0	3	Inhambane	NO	Catholic	1	0	1	0	1	1	1	1	1	1	1	0	0	0	1	1	0	0
1	9	29/11/2013	Female	42	40-49y	primary	1	1	2	Inhambane	Dont Know	Protestant-Evangelical	0	0	1	0	1	1	1	1	1	1	1	0	0	0	1	1	0	0
1	9	3/12/2013	Female	61	50+y	primary	1	0	1	Inhambane	NO	Protestant-Evangelical	1	0	1	0	1	1	1	1	1	1	1	0	0	0	1	1	0	0
1	9	4/12/2013	Female	27	25-39y	primary	1	0	3	Inhambane	NO	Protestant-Evangelical	1	1	0	0	1	1	1	0	0	1	1	0	0	0	1	0	0	0
1	9	11/12/2013	Male	28	25-39y	secondary	0	0	3	Inhambane	NO	Muslim	0	0	0	0	1	1	1	0	0	0	1	0	0	0	1	0	0	1
1	9	12/12/2013	Male	31	25-39y	secondary	1	0	3	Inhambane	NO	Protestant-Evangelical	0	0	0	0	1	1	1	0	0	0	0	1	0	1	1	0	0	0
1	9	16/12/2013	Female	45	40-49y	primary	1	0	3	Inhambane	NO	Protestant-Evangelical	0	0	0	0	0	0	0	0	0	0	0	0	0	0	0	0	0	0
1	9	16/12/2013	Female	39	25-39y	primary	1	0	1	Inhambane	YES	Protestant-Evangelical	1	0	1	0	1	1	1	0	1	1	1	0	0	0	1	0	0	1
1	9	17/12/2013	Male	28	25-39y	pre-university/university	1	0	1	Inhambane	NO	Protestant-Evangelical	1	1	0	1	1	1	1	0	0	0	0	1	0	1	1	0	0	1
1	9	17/12/2013	Female	35	25-39y	none	1	0	3	Inhambane	NO	Protestant-Evangelical	1	0	0	0	1	1	1	0	0	0	1	0	0	0	1	0	0	0
1	9	17/12/2013	Male	28	25-39y	primary	1	0	1	Inhambane	YES	Protestant-Evangelical	0	0	0	0	0	0	0	0	0	0	0	0	0	0	0	0	0	1
1	9	17/12/2013	Female	28	25-39y	primary	1	0	1	Inhambane	YES	Protestant-Evangelical	0	0	0	0	0	0	0	0	0	0	0	0	0	0	0	0	0	0
1	9	19/12/2013	Male	38	25-39y	primary	1	0	3	Inhambane	NO	Church of Zion	1	1	1	0	1	1	1	1	1	1	1	0	0	0	1	1	0	0
1	9	19/12/2013	Female	25	25-39y	pre-university/university	1	0	2	Inhambane	NO	Protestant-Evangelical	0	0	0	0	1	1	1	0	0	0	0	0	0	0	1	0	0	0
1	9	20/12/2013	Female	40	40-49y	secondary	1	0	1	Inhambane	YES	Catholic	0	0	0	0	0	0	0	0	0	0	0	0	0	0	0	0	0	0
1	9	20/12/2013	Male	47	40-49y	primary	0	0	1	Inhambane	Dont Know	no religion	1	0	0	0	0	0	0	0	0	0	0	1	0	1	0	0	0	0
1	9	7/1/2014	Male	38	25-39y	primary	1	0	1	Inhambane	YES	Church of Zion	0	0	1	0	1	1	1	1	1	1	1	0	0	0	1	1	0	0
1	9	7/1/2014	Female	21	18-24y	primary	1	0	1	Inhambane	Dont Know	Catholic	1	1	0	0	1	1	1	0	0	0	0	0	0	0	1	0	0	0
1	9	7/1/2014	Female	31	25-39y	none	0	0	1	Inhambane	YES	Church of Zion	1	0	0	0	1	1	1	1	0	0	0	0	0	0	1	1	0	0
1	9	9/1/2014	Male	39	25-39y	primary	1	0	1	Inhambane	YES	Protestant-Evangelical	1	0	1	0	1	1	1	1	1	1	1	0	0	0	1	1	0	0
1	9	10/1/2014	Male	26	25-39y	secondary	0	0	1	Inhambane	NO	Protestant-Evangelical	0	0	0	1	1	1	1	1	0	0	0	0	0	0	1	1	0	0
1	9	15/01/2014	Female	26	25-39y	secondary	1	0	3	Inhambane	NO	Protestant-Evangelical	1	1	1	0	1	1	1	1	1	1	1	0	0	0	1	1	0	0
1	9	17/01/2014	Female	29	25-39y	primary	0	0	1	Inhambane	NO	Protestant-Evangelical	1	1	0	0	0	0	1	1	0	0	0	0	0	0	1	1	0	0
1	9	23/01/2014	Female	31	25-39y	primary	1	0	1	Inhambane	NO	Protestant-Evangelical	1	1	0	0	1	1	1	0	0	0	0	0	0	0	1	0	0	0
1	9	28/01/2014	Female	44	40-49y	primary	0	0	3	Inhambane	NO	Catholic	1	0	1	0	1	1	1	1	1	1	1	0	0	0	1	1	0	0
1	9	4/2/2014	Female	27	25-39y	none	1	0	3	Inhambane	NO	Church of Zion	1	1	0	0	0	0	0	0	0	0	0	1	0	1	0	0	0	0
1	9	4/2/2014	Male	22	18-24y	primary	0	0	3	Inhambane	NO	Protestant-Evangelical	1	0	0	0	0	0	0	0	0	0	0	0	0	0	0	0	0	0
1	9	5/2/2014	Female	30	25-39y	primary	1	0	3	Inhambane	NO	Protestant-Evangelical	0	0	1	0	1	1	1	1	1	1	1	0	0	0	1	1	0	0
1	9	5/2/2014	Female	23	18-24y	pre-university/university	1	0	3	Inhambane	NO	Catholic	1	0	0	0	1	1	1	0	0	0	0	0	0	0	1	0	0	1
1	9	24/02/2014	Male	36	25-39y	pre-university/university	0	0	1	Inhambane	YES	no religion	0	0	1	0	1	1	1	1	1	1	1	0	0	0	1	1	0	0
1	9	27/02/2014	Male	25	25-39y	primary	1	0	1	Inhambane	YES	Protestant-Evangelical	1	0	0	1	1	1	1	0	0	0	0	0	0	0	1	0	0	1
1	9	27/02/2014	Female	25	25-39y	primary	1	0	1	Inhambane	YES	Protestant-Evangelical	1	1	0	1	1	1	1	0	0	0	0	0	0	0	0	0	0	0
1	9	3/3/2014	Male	35	25-39y	primary	0	0	1	Inhambane	NO	Protestant-Evangelical	1	0	0	0	1	1	1	1	0	1	0	0	0	0	1	1	0	0
1	9	4/3/2014	Male	31	25-39y	secondary	0	0	3	Inhambane	NO	Catholic	1	0	0	0	1	1	1	1	0	1	0	1	1	0	1	1	0	0
1	9	5/3/2014	Female	44	40-49y	primary	1	0	3	Inhambane	NO	Protestant-Evangelical	1	0	0	1	1	1	1	1	0	1	1	0	0	0	1	1	0	0
1	9	7/3/2014	Female	45	40-49y	primary	1	0	3	Inhambane	NO	Protestant-Evangelical	1	0	0	0	0	0	0	0	0	0	0	0	0	0	0	0	0	0
1	9	10/3/2014	Female	25	25-39y	primary	1	0	3	Inhambane	NO	Protestant-Evangelical	1	1	1	1	1	1	1	1	1	1	1	0	0	0	1	1	0	0
1	9	11/3/2014	Female	28	25-39y	primary	1	0	1	Inhambane	NO	no religion	1	1	1	0	1	1	1	1	1	1	1	0	0	0	1	1	0	0
1	9	19/03/2014	Female	27	25-39y	pre-university/university	1	0	1	Inhambane	NO	Catholic	1	1	1	0	1	1	1	1	1	1	1	0	0	0	1	1	0	0
1	9	25/03/2014	Female	26	25-39y	primary	0	0	1	Inhambane	NO	Church of Zion	1	0	0	0	1	1	1	0	0	0	1	0	0	0	1	0	0	0
1	9	1/4/2014	Female	26	25-39y	primary	1	0	1	Inhambane	NO	Protestant-Evangelical	0	0	0	0	1	1	1	0	0	0	1	0	0	0	1	0	0	0
1	9	3/4/2014	Female	29	25-39y	primary	1	0	3	Inhambane	NO	Church of Zion	1	0	0	0	0	0	0	0	0	0	0	0	0	0	0	0	0	0
1	9	10/4/2014	Female	27	25-39y	primary	1	0	1	Inhambane	NO	Protestant-Evangelical	1	1	0	1	1	1	1	0	0	0	0	0	0	0	1	0	0	0
1	9	23/04/2014	Female	27	25-39y	primary	1	0	3	Inhambane	NO	Protestant-Evangelical	1	0	1	0	1	1	1	0	1	1	1	0	0	0	1	0	0	0
1	9	24/04/2014	Female	26	25-39y	secondary	0	0	1	Inhambane	Dont Know	no religion	1	1	0	0	1	1	1	0	0	0	1	0	0	0	1	0	0	0
1	9	7/5/2014	Male	50	50+y	primary	1	0	3	Inhambane	NO	Church of Zion	1	0	0	0	1	1	1	0	0	0	0	0	0	0	1	0	0	0
1	9	12/5/2014	Female	37	25-39y	none	0	0	3	Inhambane	NO	Catholic	1	0	0	0	0	0	0	0	0	0	0	0	0	0	0	0	1	0
1	9	13/05/2014	Male	41	40-49y	primary	1	0	1	Inhambane	Dont Know	Church of Zion	0	0	0	0	1	1	1	1	0	0	0	0	0	0	1	1	0	0
1	9	14/05/2014	Female	18	18-24y	secondary	1	0	3	Inhambane	Dont Know	no religion	1	0	1	1	1	1	1	1	1	1	1	0	0	0	1	1	0	0
1	9	15/05/2014	Female	44	40-49y	primary	1	0	3	Inhambane	NO	Protestant-Evangelical	0	0	1	0	1	1	1	1	1	1	1	0	0	0	1	1	0	0
1	9	19/05/2014	Male	37	25-39y	primary	1	0	1	Inhambane	NO	Protestant-Evangelical	1	0	1	1	1	1	1	1	1	1	1	0	0	0	1	1	0	0
1	9	19/05/2014	Female	32	25-39y	primary	1	0	1	Inhambane	YES	Protestant-Evangelical	0	0	1	1	1	1	1	1	1	1	1	0	0	0	1	1	0	0
1	9	20/05/2014	Female	22	18-24y	none	1	0	1	Inhambane	YES	Protestant-Evangelical	1	1	1	0	1	1	1	1	1	1	0	0	0	0	1	1	0	0
1	9	21/05/2014	Male	38	25-39y	primary	1	0	1	Inhambane	YES	Protestant-Evangelical	0	0	1	1	1	1	1	1	1	1	1	0	0	0	1	1	0	0
1	9	22/05/2014	Male	49	40-49y	primary	1	0	1	Inhambane	YES	Muslim	0	0	1	0	1	1	1	1	1	1	1	0	0	0	1	1	0	0
1	9	27/05/2014	Male	46	40-49y	primary	1	0	1	Inhambane	Dont Know	Church of Zion	1	1	0	0	1	1	1	1	0	1	0	0	0	0	1	1	0	0
1	9	28/05/2014	Female	27	25-39y	secondary	0	0	1	Inhambane	Dont Know	Protestant-Evangelical	1	0	0	0	1	1	1	0	0	0	0	0	0	0	1	0	0	0
1	9	5/6/2014	Female	35	25-39y	none	0	0	3	Inhambane	NO	Church of Zion	1	1	0	0	1	1	1	0	0	0	1	0	0	0	1	0	0	0
1	9	9/6/2014	Female	29	25-39y	primary	1	0	3	Inhambane	YES	Protestant-Evangelical	1	1	0	0	0	1	1	1	0	0	0	0	0	0	1	1	0	0
1	9	9/6/2014	Female	52	50+y	primary	0	0	3	Inhambane	NO	Protestant-Evangelical	1	1	1	0	1	1	1	1	1	1	1	0	0	0	1	1	0	0
1	9	12/6/2014	Female	39	25-39y	primary	1	0	3	Inhambane	Dont Know	Protestant-Evangelical	0	0	1	1	1	1	1	1	1	1	1	0	0	0	1	1	0	0
1	9	13/06/2014	Female	44	40-49y	primary	0	0	3	Inhambane	NO	Catholic	1	0	1	1	1	1	1	1	1	1	1	0	0	0	1	1	0	0
1	9	18/06/2014	Female	42	40-49y	primary	0	0	1	Inhambane	NO	Church of Zion	1	1	1	1	1	1	1	1	1	1	1	0	0	0	1	1	0	0
1	9	23/06/2014	Male	53	50+y	secondary	1	0	1	Inhambane	NO	Muslim	0	0	0	0	1	1	1	1	0	1	1	0	0	0	1	1	0	0
1	9	24/06/2014	Female	32	25-39y	primary	0	0	3	Inhambane	NO	Church of Zion	1	0	0	0	1	1	1	1	0	1	1	0	0	0	1	1	0	0
1	9	30/06/2014	Female	32	25-39y	primary	1	0	3	Inhambane	Dont Know	Protestant-Evangelical	1	0	1	0	1	1	1	1	1	1	1	0	0	0	1	1	0	0
1	9	30/06/2014	Female	20	18-24y	secondary	1	0	3	Inhambane	Dont Know	Catholic	1	0	0	0	0	0	0	0	0	0	1	0	0	0	0	0	0	0
1	9	3/7/2014	Female	45	40-49y	primary	0	0	2	Inhambane	Dont Know	Catholic	1	0	1	1	1	1	1	1	1	0	1	0	0	0	1	1	0	0
1	9	3/7/2014	Female	48	40-49y	primary	1	0	3	Inhambane	Dont Know	Protestant-Evangelical	1	0	0	0	1	1	1	1	0	1	0	0	0	0	1	1	0	0
1	9	8/7/2014	Female	38	25-39y	primary	0	0	1	Inhambane	Dont Know	no religion	1	1	0	0	1	1	1	1	0	1	0	0	0	0	1	1	0	0
1	9	10/7/2014	Male	40	40-49y	primary	1	0	1	Inhambane	Dont Know	Protestant-Evangelical	0	0	1	1	1	1	1	1	1	1	1	0	0	0	1	1	0	0
1	2	23/10/2013	Male	33	25-39y	primary	1	0	1	Inhambane	YES	Protestant-Evangelical	0	0	1	1	1	1	1	1	1	1	1	0	0	0	1	1	0	0
1	2	23/10/2013	Female	24	18-24y	primary	0	0	1	Inhambane	Dont Know	no religion	1	1	0	1	1	1	1	0	0	0	1	0	0	0	1	0	0	0
1	2	25/10/2013	Female	53	50+y	primary	0	0	1	Inhambane	Dont Know	Protestant-Evangelical	1	1	1	1	1	1	1	1	1	1	1	0	0	0	1	1	0	0
1	2	28/10/2013	Female	28	25-39y	secondary	1	0	3	Inhambane	Dont Know	Catholic	1	0	0	1	1	1	1	0	0	0	0	0	0	0	1	0	0	0
1	2	29/10/2013	Female	29	25-39y	primary	0	0	3	Inhambane	YES	Protestant-Evangelical	1	0	0	1	1	1	1	0	0	0	0	0	0	0	1	0	0	0
1	2	4/11/2013	Male	35	25-39y	primary	1	0	1	Inhambane	NO	Catholic	0	0	0	1	1	1	1	1	0	0	0	1	1	0	1	1	0	0
1	2	7/11/2013	Female	39	25-39y	secondary	1	0	1	Inhambane	Dont Know	Protestant-Evangelical	1	0	0	1	1	1	1	1	0	1	0	0	0	0	1	0	0	0
1	2	13/11/2013	Female	60	50+y	none	0	0	1	Inhambane	Dont Know	Protestant-Evangelical	1	0	1	1	1	1	1	0	1	0	1	0	0	0	1	0	0	0
1	2	13/11/2013	Male	32	25-39y	primary	0	0	1	Inhambane	Dont Know	Protestant-Evangelical	0	0	0	1	1	1	1	0	0	1	0	0	0	0	1	0	0	0
1	2	14/11/2013	Male	36	25-39y	secondary	1	0	1	Inhambane	Dont Know	Protestant-Evangelical	0	0	1	1	1	1	1	1	1	1	1	0	0	0	1	1	0	0
1	2	14/11/2013	Male	26	25-39y	pre-university/university	0	0	1	Inhambane	Dont Know	Catholic	1	0	0	1	1	1	1	0	0	0	1	0	0	0	1	0	0	0
1	2	15/11/2013	Male	53	50+y	primary	0	0	1	Inhambane	Dont Know	Church of Zion	0	0	0	1	1	1	1	1	0	1	0	0	0	0	1	1	0	0
1	2	18/11/2013	Female	40	40-49y	primary	0	0	3	Inhambane	Dont Know	Catholic	1	0	1	1	1	1	1	1	1	1	1	0	0	0	1	1	0	0
1	2	19/11/2013	Female	39	25-39y	primary	0	0	3	Inhambane	Dont Know	Church of Zion	1	0	1	1	1	1	1	1	1	1	1	0	0	0	1	1	0	0
1	2	19/11/2013	Female	25	25-39y	secondary	0	0	3	Inhambane	Dont Know	Protestant-Evangelical	0	1	0	0	1	1	1	1	0	0	0	0	0	0	1	1	0	0
1	2	25/11/2013	Male	51	50+y	secondary	0	0	3	Inhambane	Dont Know	no religion	1	0	1	0	1	1	1	1	1	1	1	0	0	0	1	1	0	0
1	2	27/11/2013	Male	47	40-49y	none	0	0	1	Inhambane	YES	Catholic	1	0	0	0	1	1	1	1	0	0	0	1	0	1	1	0	0	0
1	2	29/11/2013	Female	43	40-49y	primary	0	0	1	Inhambane	NO	Protestant-Evangelical	1	0	1	0	1	1	1	1	1	1	1	0	0	0	1	1	0	1
1	2	2/12/2013	Female	33	25-39y	primary	0	0	3	Inhambane	Dont Know	Protestant-Evangelical	1	0	1	1	1	1	1	1	1	1	1	0	0	0	1	1	0	0
1	2	9/12/2013	Female	28	25-39y	primary	1	0	1	Inhambane	Dont Know	Protestant-Evangelical	1	0	0	1	1	1	1	1	0	0	1	0	0	0	1	0	0	0
1	2	17/12/2013	Female	22	18-24y	primary	0	0	3	Inhambane	NO	Church of Zion	1	1	1	0	1	1	1	1	1	1	1	0	0	0	1	1	0	0
1	2	6/1/2014	Female	35	25-39y	secondary	1	0	3	Inhambane	NO	Catholic	1	0	0	0	1	1	1	1	0	1	1	0	0	0	1	0	0	0
1	2	6/1/2014	Male	32	25-39y	primary	1	0	3	Inhambane	NO	Catholic	0	0	0	0	1	1	1	0	0	0	0	0	0	0	1	0	0	0
1	2	6/1/2014	Female	31	25-39y	pre-university/university	0	0	3	Inhambane	NO	Protestant-Evangelical	0	0	1	0	1	1	1	1	1	1	1	0	0	0	1	1	0	0
1	2	7/1/2014	Female	43	40-49y	primary	0	0	3	Inhambane	NO	Church of Zion	1	0	0	1	1	1	1	1	0	1	1	0	0	0	1	1	0	0
1	2	8/1/2014	Female	29	25-39y	primary	0	0	1	Inhambane	YES	Catholic	1	1	1	0	1	1	1	1	1	1	1	0	0	0	1	1	0	1
1	2	9/1/2014	Male	45	40-49y	primary	1	0	1	Inhambane	YES	Protestant-Evangelical	0	0	0	1	1	1	1	0	0	0	1	0	0	0	1	0	0	1
1	2	9/1/2014	Male	31	25-39y	secondary	0	0	3	Inhambane	Dont Know	Protestant-Evangelical	1	1	0	1	1	1	1	1	0	0	0	0	0	0	1	1	0	1
1	2	13/01/2014	Female	37	25-39y	primary	0	0	1	Inhambane	NO	Protestant-Evangelical	1	1	1	0	1	1	1	0	1	1	1	0	0	0	1	0	0	0
1	2	14/01/2014	Female	28	25-39y	primary	1	0	1	Inhambane	YES	Protestant-Evangelical	1	1	0	0	1	1	1	0	0	0	1	0	0	0	1	0	0	0
1	2	16/01/2014	Male	36	25-39y	none	1	1	3	Inhambane	Dont Know	no religion	1	1	1	0	1	1	1	1	1	1	1	0	0	0	1	1	0	0
1	2	16/01/2014	Female	20	18-24y	secondary	1	0	1	Inhambane	Dont Know	Protestant-Evangelical	1	1	0	0	0	0	1	0	0	0	0	0	0	0	1	0	0	0
1	2	17/01/2014	Male	27	25-39y	secondary	1	0	1	Inhambane	NO	Church of Zion	0	0	1	0	1	1	1	1	1	1	1	0	0	0	1	1	0	0
1	2	20/01/2014	Female	53	50+y	primary	1	0	3	Inhambane	Dont Know	Catholic	1	0	1	0	1	1	1	0	1	1	1	0	0	0	1	0	0	0
1	2	20/01/2014	Male	60	50+y	primary	0	0	1	Inhambane	Dont Know	Protestant-Evangelical	1	0	1	0	1	1	1	0	1	1	1	0	0	0	1	0	0	0
1	2	21/01/2014	Female	22	18-24y	secondary	1	0	1	Inhambane	NO	Protestant-Evangelical	1	0	0	1	1	1	1	1	0	1	0	0	0	0	1	0	0	0
1	2	30/01/2014	Female	22	18-24y	primary	0	0	3	Inhambane	Dont Know	Church of Zion	1	0	0	0	0	0	0	0	0	0	0	0	0	0	0	0	0	0
1	2	30/01/2014	Female	27	25-39y	primary	0	0	1	Inhambane	Dont Know	Protestant-Evangelical	1	0	0	0	1	1	1	1	0	1	0	0	0	0	1	1	0	0
1	2	31/01/2014	Female	31	25-39y	primary	0	0	3	Inhambane	Dont Know	Protestant-Evangelical	1	0	1	0	1	1	1	1	1	0	1	0	0	0	1	1	0	0
1	2	4/2/2014	Male	29	25-39y	pre-university/university	0	0	3	Inhambane	NO	no religion	0	0	1	1	1	1	1	1	1	1	1	0	0	0	1	1	0	0
1	2	4/2/2014	Male	36	25-39y	primary	1	0	3	Inhambane	NO	Protestant-Evangelical	1	1	0	0	1	1	1	1	0	1	1	0	0	0	1	1	0	0
1	2	5/2/2014	Female	28	25-39y	primary	1	0	3	Inhambane	Dont Know	Protestant-Evangelical	0	1	0	0	1	1	1	1	0	1	0	1	1	0	1	1	1	0
1	2	6/2/2014	Female	25	25-39y	primary	0	0	2	Inhambane	Dont Know	no religion	1	0	1	0	1	1	1	0	1	1	1	0	0	0	1	0	0	0
1	2	10/2/2014	Female	40	40-49y	primary	0	0	3	Inhambane	Dont Know	Protestant-Evangelical	1	1	1	0	1	1	1	1	1	1	1	0	0	0	1	1	0	0
1	2	11/2/2014	Female	31	25-39y	primary	0	0	3	Inhambane	Dont Know	Church of Zion	1	0	1	1	1	1	1	1	1	1	1	0	0	0	1	1	0	1
1	2	17/02/2014	Female	36	25-39y	primary	0	0	3	Inhambane	Dont Know	Protestant-Evangelical	1	0	0	0	1	1	1	0	0	0	0	0	0	0	1	0	0	0
1	2	21/02/2014	Male	65	50+y	primary	1	0	1	Inhambane	Dont Know	Catholic	1	0	1	1	1	1	1	1	1	1	1	0	0	0	1	1	0	0
1	2	21/02/2014	Female	48	40-49y	primary	0	0	3	Inhambane	Dont Know	Catholic	1	0	1	1	1	1	1	1	1	1	1	0	0	0	1	1	0	0
1	2	3/3/2014	Female	26	25-39y	primary	0	0	1	Inhambane	YES	Protestant-Evangelical	1	0	0	1	1	1	1	0	0	1	0	0	0	0	1	0	0	0
1	2	3/3/2014	Female	34	25-39y	primary	0	0	3	Inhambane	Dont Know	Protestant-Evangelical	1	0	1	1	1	1	1	1	1	1	1	0	0	0	1	1	0	0
1	2	10/3/2014	Female	36	25-39y	primary	1	0	3	Inhambane	Dont Know	Protestant-Evangelical	1	0	1	1	1	1	1	1	1	1	1	0	0	0	1	1	0	0
1	2	10/3/2014	Female	29	25-39y	primary	0	0	3	Inhambane	NO	Protestant-Evangelical	1	0	0	0	1	1	1	0	0	0	1	0	0	0	1	0	0	0
1	2	10/3/2014	Female	40	40-49y	primary	0	0	3	Inhambane	NO	Church of Zion	1	0	0	0	1	1	1	1	0	0	0	1	1	0	1	1	0	0
1	2	10/3/2014	Female	34	25-39y	primary	1	0	1	Inhambane	Dont Know	Protestant-Evangelical	1	0	1	0	1	1	1	1	1	1	1	0	0	0	1	1	0	0
1	2	11/3/2014	Male	52	50+y	primary	0	0	3	Inhambane	YES	Protestant-Evangelical	1	0	1	1	1	1	1	1	1	1	1	0	0	0	1	1	0	0
1	2	11/3/2014	Male	31	25-39y	pre-university/university	1	0	3	Inhambane	NO	Protestant-Evangelical	0	0	0	0	1	1	1	1	0	0	0	0	0	0	1	1	0	0
1	2	12/3/2014	Female	57	50+y	none	1	0	3	Inhambane	NO	Catholic	1	0	1	1	1	1	1	1	1	1	1	0	0	0	1	1	0	0
1	2	12/3/2014	Female	19	18-24y	pre-university/university	0	0	2	Inhambane	NO	Protestant-Evangelical	1	0	0	0	0	0	0	0	0	0	0	1	0	1	0	0	0	0
1	2	14/03/2014	Female	29	25-39y	secondary	0	0	1	Inhambane	Dont Know	Protestant-Evangelical	1	1	1	1	1	1	1	1	1	1	1	0	0	0	1	1	0	0
1	2	17/03/2014	Male	33	25-39y	primary	0	0	1	Inhambane	Dont Know	Church of Zion	1	0	1	1	1	1	1	1	1	1	1	0	0	0	1	1	0	0
1	2	17/03/2014	Female	26	25-39y	secondary	0	0	1	Inhambane	Dont Know	Catholic	1	0	0	0	1	1	1	1	0	0	1	0	0	0	1	1	0	0
1	2	20/03/2014	Male	41	40-49y	primary	1	0	1	Inhambane	YES	Protestant-Evangelical	0	0	0	1	1	1	1	0	0	0	0	0	0	0	1	0	0	1
1	2	20/03/2014	Female	30	25-39y	none	1	0	1	Inhambane	YES	no religion	1	0	1	0	1	1	1	1	1	1	1	0	0	0	1	1	0	0
1	2	21/03/2014	Male	40	40-49y	primary	0	0	1	Inhambane	YES	Church of Zion	1	1	1	1	1	1	1	1	1	1	1	0	0	0	1	1	0	0
1	2	26/03/2014	Female	45	40-49y	primary	0	0	3	Inhambane	NO	Protestant-Evangelical	1	0	1	1	1	1	1	1	1	1	1	0	0	0	1	1	0	0
1	2	27/03/2014	Female	36	25-39y	none	0	0	1	Inhambane	YES	Catholic	1	0	1	1	1	1	1	1	1	1	1	0	0	0	1	1	0	0
1	2	27/03/2014	Male	50	50+y	primary	0	0	1	Inhambane	Dont Know	Protestant-Evangelical	1	0	1	1	1	1	1	1	1	1	1	0	0	0	1	1	0	0
1	2	31/03/2014	Female	25	25-39y	secondary	1	0	1	Inhambane	NO	Catholic	1	1	0	0	1	1	1	0	0	0	0	0	0	0	1	0	0	0
1	2	1/4/2014	Male	39	25-39y	primary	0	0	1	Inhambane	YES	Protestant-Evangelical	0	0	1	1	1	1	1	0	1	1	1	0	0	0	1	0	0	0
1	2	1/4/2014	Female	35	25-39y	none	0	0	1	Inhambane	YES	Protestant-Evangelical	1	0	0	1	1	1	1	1	0	0	0	0	0	0	1	0	0	0
1	2	1/4/2014	Female	32	25-39y	primary	0	0	3	Inhambane	Dont Know	Protestant-Evangelical	1	0	1	0	1	1	1	1	1	1	1	0	0	0	1	1	0	0
1	2	1/4/2014	Male	35	25-39y	none	1	0	1	Inhambane	Dont Know	Church of Zion	1	0	1	0	1	1	1	1	1	1	1	0	0	0	1	1	0	0
1	2	1/4/2014	Male	19	18-24y	secondary	1	0	2	Inhambane	NO	Catholic	0	0	0	0	1	1	1	1	0	0	0	1	0	1	1	0	0	0
1	2	2/4/2014	Female	44	40-49y	primary	1	0	3	Inhambane	Dont Know	Protestant-Evangelical	0	0	1	1	1	1	1	1	1	0	1	0	0	0	1	1	0	0
1	2	3/4/2014	Female	36	25-39y	primary	0	0	1	Inhambane	Dont Know	Protestant-Evangelical	1	0	1	1	1	1	1	1	1	0	1	0	0	0	1	1	0	0
1	2	3/4/2014	Female	34	25-39y	none	0	0	3	Inhambane	NO	Church of Zion	1	0	0	1	1	1	1	0	0	0	0	0	0	0	1	0	0	0
1	2	4/4/2014	Female	27	25-39y	primary	0	0	1	Inhambane	YES	Church of Zion	1	0	1	0	1	1	1	1	1	0	1	0	0	0	1	1	0	0
1	2	8/4/2014	Male	38	25-39y	pre-university/university	0	0	1	Inhambane	Dont Know	Catholic	1	0	1	1	1	1	1	1	1	1	1	0	0	0	1	1	0	0
1	2	15/04/2014	Female	31	25-39y	primary	1	0	1	Inhambane	YES	Protestant-Evangelical	1	1	1	1	1	1	1	1	1	1	1	0	0	0	1	1	0	0
1	2	15/04/2014	Male	34	25-39y	secondary	0	0	1	Inhambane	YES	Protestant-Evangelical	1	0	0	1	1	1	1	1	0	1	0	0	0	0	1	0	0	0
1	2	16/04/2014	Female	37	25-39y	secondary	1	0	1	Inhambane	Dont Know	Catholic	0	1	1	1	1	1	1	1	1	1	1	0	0	0	1	1	0	0
1	2	16/04/2014	Male	28	25-39y	secondary	0	0	1	Inhambane	YES	Protestant-Evangelical	0	0	1	1	1	1	1	1	1	1	1	0	0	0	1	1	0	0
1	2	16/04/2014	Female	23	18-24y	secondary	0	0	1	Inhambane	YES	Protestant-Evangelical	1	0	1	1	1	1	1	1	1	1	1	0	0	0	1	1	0	0
1	2	17/04/2014	Female	56	50+y	none	0	0	3	Inhambane	Dont Know	Catholic	1	0	1	1	1	1	1	1	1	1	1	0	0	0	1	1	0	0
1	2	21/04/2014	Female	31	25-39y	primary	0	0	3	Inhambane	Dont Know	Protestant-Evangelical	1	0	1	1	1	1	1	0	1	1	1	0	0	0	1	0	0	0
1	2	22/04/2014	Male	27	25-39y	primary	0	0	2	Inhambane	YES	Church of Zion	0	0	0	1	1	1	1	1	0	0	1	0	0	0	1	0	0	0
1	2	22/04/2014	Female	22	18-24y	primary	0	0	2	Inhambane	Dont Know	Catholic	1	0	0	1	1	1	1	0	0	0	0	0	0	0	1	0	0	0
1	2	23/04/2014	Female	53	50+y	none	0	0	3	Inhambane	NO	Protestant-Evangelical	1	0	1	1	1	1	1	1	1	1	1	0	0	0	1	1	0	0
1	2	23/04/2014	Female	38	25-39y	secondary	0	0	3	Inhambane	NO	Protestant-Evangelical	1	1	0	0	1	1	1	1	0	0	1	0	0	0	1	1	0	1
1	2	23/04/2014	Female	39	25-39y	none	0	0	1	Inhambane	NO	Protestant-Evangelical	1	0	0	0	1	1	1	1	0	1	0	0	0	0	1	1	0	0
1	2	24/04/2014	Male	49	40-49y	primary	1	0	1	Inhambane	Dont Know	no religion	0	0	0	0	0	0	0	1	0	0	0	1	1	0	0	1	0	0
1	2	24/04/2014	Male	61	50+y	primary	1	0	3	Inhambane	NO	no religion	1	0	1	0	1	1	1	1	1	1	1	0	0	0	1	1	0	0
1	2	30/04/2014	Female	22	18-24y	secondary	1	0	1	Inhambane	Dont Know	Catholic	1	1	0	0	0	0	0	0	0	0	0	0	0	0	0	0	0	0
1	2	2/5/2014	Female	32	25-39y	primary	1	0	3	Inhambane	NO	Muslim	1	1	1	1	1	1	1	1	1	1	1	0	0	0	1	1	0	0
1	2	2/5/2014	Female	34	25-39y	none	0	0	3	Inhambane	NO	Church of Zion	1	0	0	0	0	0	0	0	0	0	0	0	0	0	0	0	0	0
1	2	2/4/2014	Female	40	40-49y	none	0	0	1	Inhambane	Dont Know	Protestant-Evangelical	1	0	1	0	0	1	1	1	1	1	0	0	0	0	1	1	0	0
1	2	5/5/2014	Female	34	25-39y	primary	1	0	1	Inhambane	Dont Know	Protestant-Evangelical	1	0	1	1	1	1	1	1	1	1	0	0	0	0	1	1	0	0
1	2	6/5/2014	Female	24	18-24y	none	0	0	3	Inhambane	Dont Know	Church of Zion	1	1	1	1	1	1	1	1	1	0	1	0	0	0	1	1	0	0
1	2	6/5/2014	Female	29	25-39y	primary	1	0	1	Inhambane	NO	Catholic	0	1	0	0	1	1	1	1	0	1	1	0	0	0	1	1	0	1
1	2	14/05/2014	Male	30	25-39y	primary	0	0	1	Inhambane	Dont Know	Protestant-Evangelical	0	0	1	1	1	1	1	0	1	1	1	0	0	0	1	0	0	0
1	2	14/05/2014	Male	38	25-39y	primary	0	0	1	Inhambane	NO	Church of Zion	1	0	0	1	1	1	1	1	0	0	0	0	0	0	1	0	0	0
1	2	15/05/2014	Female	23	18-24y	primary	1	0	1	Inhambane	Dont Know	no religion	0	0	0	1	1	1	1	0	0	1	0	0	0	0	1	0	0	0
1	2	19/05/2014	Male	48	40-49y	primary	1	0	3	Inhambane	YES	Protestant-Evangelical	99	0	0	1	1	1	1	0	0	0	1	0	0	0	1	0	0	0
1	2	20/05/2014	Female	47	40-49y	primary	0	0	1	Inhambane	YES	Church of Zion	1	0	0	1	1	1	1	0	0	0	0	0	0	0	1	0	0	0
1	2	20/05/2014	Male	54	50+y	primary	0	0	1	Inhambane	NO	Protestant-Evangelical	1	0	0	0	1	1	1	1	0	0	0	0	0	0	1	1	0	0
1	2	20/05/2014	Female	33	25-39y	primary	0	0	1	Inhambane	YES	Protestant-Evangelical	1	0	0	0	1	1	1	0	0	0	0	0	0	0	1	0	0	0
1	2	23/05/2014	Male	36	25-39y	secondary	1	0	3	Inhambane	NO	Catholic	0	0	0	1	1	1	1	1	0	0	0	1	1	0	1	1	0	0
1	2	23/05/2014	Female	46	40-49y	primary	0	0	3	Inhambane	NO	Protestant-Evangelical	1	0	1	1	1	1	1	1	1	1	1	0	0	0	1	1	0	0
1	2	26/05/2014	Male	41	40-49y	secondary	0	0	1	Inhambane	Dont Know	Protestant-Evangelical	0	0	1	1	1	1	1	1	1	1	1	0	0	0	1	1	0	0
1	2	26/05/2014	Female	56	50+y	none	0	0	3	Inhambane	NO	Protestant-Evangelical	1	0	1	1	1	1	1	1	1	1	1	0	0	0	1	1	0	0
1	2	27/05/2014	Male	42	40-49y	secondary	0	0	1	Inhambane	NO	Protestant-Evangelical	1	0	1	1	1	1	1	1	1	1	1	0	0	0	1	1	0	0
1	2	27/05/2014	Female	26	25-39y	secondary	0	0	3	Inhambane	Dont Know	Catholic	1	0	0	0	1	1	1	1	0	0	0	0	0	0	1	1	0	0
1	2	29/05/2014	Female	26	25-39y	primary	1	0	1	Inhambane	Dont Know	Protestant-Evangelical	0	0	0	1	1	1	1	0	0	0	0	0	0	0	1	0	0	0
1	2	2/6/2014	Male	56	50+y	primary	0	0	1	Inhambane	NO	Catholic	0	0	0	1	1	1	1	1	0	1	1	0	0	0	1	1	0	0
1	2	9/6/2014	Male	32	25-39y	primary	1	0	3	Inhambane	NO	Church of Zion	0	0	0	0	1	1	1	1	0	0	1	0	0	0	1	1	0	1
1	2	11/6/2014	Female	36	25-39y	primary	0	0	1	Inhambane	NO	Catholic	1	1	0	0	1	1	1	1	0	0	1	0	0	0	1	1	0	0
1	2	19/06/2014	Male	30	25-39y	primary	1	0	1	Inhambane	YES	Protestant-Evangelical	1	0	0	1	1	1	1	0	0	1	1	0	0	0	1	0	0	0
2	10	25/04/2013	Female	38	25-39y	primary	0	0	2	Maputo	NO	Protestant-Evangelical	0	0	0	0	0	0	0	1	0	0	1	0	0	0	1	0	0	0
2	10	25/04/2013	Female	32	25-39y	primary	0	0	2	Maputo	YES	Church of Zion	99	0	1	1	1	1	1	1	1	0	1	0	0	0	1	1	0	0
2	10	26/04/2013	Male	28	25-39y	secondary	0	0	1	Maputo	NO	Catholic	1	1	0	1	1	1	1	1	0	1	1	0	0	0	1	1	0	0
2	10	29/04/2013	Male	44	40-49y	primary	0	0	3	Maputo	NO	Catholic	1	1	0	1	1	1	1	1	0	0	0	1	0	1	1	0	0	1
2	10	30/04/2013	Male	45	40-49y	primary	0	1	1	Maputo	NO	no religion	0	0	0	1	1	1	1	1	0	0	0	1	1	0	1	1	0	0
2	10	30/04/2013	Female	34	25-39y	primary	1	0	3	Maputo	NO	Protestant-Evangelical	1	1	1	1	1	1	1	1	1	1	1	0	0	0	1	1	0	0
2	10	30/04/2013	Male	44	40-49y	secondary	0	0	3	Maputo	NO	Protestant-Evangelical	99	0	0	1	1	1	1	1	0	0	0	0	0	0	1	0	0	0
2	10	2/5/2013	Female	35	25-39y	primary	0	0	3	Maputo	Dont Know	Protestant-Evangelical	99	1	0	1	1	1	1	1	0	0	1	1	0	1	1	0	0	0
2	10	2/5/2013	Male	52	50+y	primary	1	0	1	Maputo	YES	Muslim	99	0	0	0	0	0	1	1	0	0	1	0	0	0	1	1	0	0
2	10	2/5/2013	Female	39	25-39y	primary	0	0	3	Maputo	Dont Know	Protestant-Evangelical	1	1	0	1	1	1	1	1	0	0	0	1	0	1	1	0	0	1
2	10	3/5/2013	Female	30	25-39y	primary	0	0	1	Maputo	Dont Know	Church of Zion	1	0	0	1	1	1	1	1	0	0	1	0	0	0	1	1	0	0
2	10	3/5/2013	Female	26	25-39y	primary	0	0	3	Maputo	NO	Protestant-Evangelical	99	0	1	1	1	1	1	1	1	1	1	0	0	0	1	1	0	0
2	10	3/5/2013	Female	30	25-39y	primary	1	0	1	Maputo	Dont Know	Protestant-Evangelical	0	1	1	1	1	1	1	1	1	1	1	0	0	0	1	1	0	0
2	10	3/5/2013	Male	29	25-39y	secondary	1	0	1	Maputo	YES	Protestant-Evangelical	0	0	1	0	0	1	1	1	1	1	1	0	0	0	1	1	0	0
2	10	7/5/2013	Female	28	25-39y	primary	0	0	2	Maputo	NO	no religion	0	0	1	1	1	1	1	1	1	1	1	0	0	0	1	1	0	0
2	10	7/5/2013	Female	29	25-39y	secondary	1	0	2	Maputo	NO	Protestant-Evangelical	0	0	1	1	1	1	1	1	1	1	1	0	0	0	1	1	0	0
2	10	7/5/2013	Female	27	25-39y	primary	0	0	1	Maputo	NO	Protestant-Evangelical	1	1	1	1	1	1	1	1	1	0	1	0	0	0	1	0	0	0
2	10	7/5/2013	Male	34	25-39y	pre-university/university	1	0	3	Maputo	NO	Catholic	0	0	0	1	1	1	1	1	0	0	0	0	0	0	1	0	0	0
2	10	7/5/2013	Male	60	50+y	none	1	0	3	Maputo	Dont Know	Catholic	1	0	1	1	1	1	1	1	1	1	1	0	0	0	1	1	0	0
2	10	9/5/2013	Female	34	25-39y	none	1	1	3	Maputo	NO	Church of Zion	99	0	0	1	1	1	1	1	0	0	1	0	0	0	1	1	0	0
2	10	9/5/2013	Female	27	25-39y	primary	0	0	2	Maputo	NO	Protestant-Evangelical	0	0	1	1	1	1	1	1	1	1	1	0	0	0	1	1	0	0
2	10	9/5/2013	Female	26	25-39y	secondary	0	0	1	Maputo	Dont Know	Protestant-Evangelical	1	1	0	1	1	1	1	1	0	1	1	0	0	0	1	1	0	0
2	10	10/5/2013	Female	50	50+y	primary	0	0	1	Maputo	YES	Catholic	99	0	0	1	1	1	1	1	0	1	1	0	0	0	1	1	0	0
2	10	10/5/2013	Female	34	25-39y	primary	0	0	3	Maputo	Dont Know	Protestant-Evangelical	0	0	0	0	0	0	1	0	0	0	0	0	0	0	1	0	0	0
2	10	10/5/2013	Female	30	25-39y	primary	0	0	1	Maputo	YES	Protestant-Evangelical	1	1	0	1	1	1	1	0	0	0	0	0	0	0	1	0	0	0
2	10	10/5/2013	Male	28	25-39y	primary	1	0	1	Maputo	NO	Catholic	99	0	0	1	1	1	1	1	0	0	1	0	0	0	1	0	0	0
2	10	13/05/2013	Female	32	25-39y	primary	0	0	1	Maputo	NO	Church of Zion	1	0	0	0	0	0	1	1	1	0	0	0	0	0	1	1	0	0
2	10	16/05/2013	Female	24	18-24y	primary	1	0	1	Maputo	YES	Protestant-Evangelical	1	0	1	1	1	1	1	1	1	1	1	0	0	0	1	1	0	0
2	10	16/05/2013	Male	45	40-49y	pre-university/university	0	0	1	Maputo	NO	Catholic	99	0	1	0	0	1	1	1	1	1	1	0	0	0	1	1	0	0
2	10	17/05/2013	Female	56	50+y	none	0	0	3	Maputo	NO	Protestant-Evangelical	99	0	1	1	1	1	1	1	1	1	1	0	0	0	1	1	0	0
2	10	28/05/2013	Male	46	40-49y	primary	1	0	3	Maputo	NO	Protestant-Evangelical	99	0	1	1	1	1	1	1	1	1	1	0	0	0	1	1	0	0
2	10	29/05/2013	Female	40	40-49y	primary	1	0	1	Maputo	YES	Catholic	0	0	1	1	1	1	1	1	1	1	1	0	0	0	1	1	0	1
2	10	29/05/2013	Female	21	18-24y	secondary	1	0	1	Maputo	Dont Know	Other	99	1	1	1	1	1	1	1	1	1	1	0	0	0	1	1	0	0
2	10	29/05/2013	Male	39	25-39y	primary	0	1	1	Maputo	YES	Protestant-Evangelical	99	0	0	0	1	1	1	1	0	0	0	1	1	0	1	1	0	0
2	10	29/05/2013	Female	21	18-24y	secondary	0	0	3	Maputo	NO	Protestant-Evangelical	0	0	1	1	1	1	1	1	1	1	1	0	0	0	1	1	0	0
2	10	30/05/2013	Female	31	25-39y	primary	0	0	1	Maputo	NO	Church of Zion	99	1	0	0	0	0	1	0	1	1	1	0	0	0	1	0	0	0
2	10	19/06/2013	Female	27	25-39y	secondary	1	0	3	Maputo	NO	Catholic	0	0	1	1	1	1	1	1	1	1	1	0	0	0	1	1	0	0
2	10	19/06/2013	Male	41	40-49y	primary	0	0	1	Maputo	YES	Catholic	0	0	0	0	0	0	0	1	1	1	1	0	0	0	1	1	0	0
2	10	21/06/2013	Male	31	25-39y	pre-university/university	1	0	3	Maputo	NO	Catholic	0	0	1	1	1	1	1	1	1	1	1	0	0	0	1	1	0	0
2	10	21/06/2013	Female	24	18-24y	secondary	1	0	2	Maputo	YES	Catholic	0	0	0	1	1	1	1	1	0	1	1	0	0	0	1	1	0	0
2	10	28/06/2013	Male	25	25-39y	secondary	1	0	2	Maputo	NO	Protestant-Evangelical	0	0	1	1	1	1	1	1	1	1	1	0	0	0	1	1	0	0
2	10	28/06/2013	Female	26	25-39y	none	1	0	3	Maputo	YES	Church of Zion	99	0	0	0	0	0	0	1	0	0	0	0	0	0	1	0	0	0
2	10	3/7/2013	Male	40	40-49y	primary	1	0	1	Maputo	NO	Church of Zion	0	0	1	1	1	1	1	1	1	1	1	0	0	0	1	1	0	0
2	10	3/7/2013	Male	39	25-39y	pre-university/university	0	0	3	Maputo	NO	Muslim	0	0	1	1	1	1	1	1	1	0	1	0	0	0	1	1	0	0
2	10	4/7/2013	Female	23	18-24y	primary	0	0	2	Maputo	NO	Protestant-Evangelical	0	0	0	1	1	1	1	0	0	0	0	0	0	0	1	0	0	0
2	10	4/7/2013	Female	24	18-24y	pre-university/university	0	0	1	Maputo	YES	Catholic	0	1	1	1	1	1	1	1	1	1	1	0	0	0	1	1	0	0
2	10	4/7/2013	Female	39	25-39y	primary	1	0	1	Maputo	YES	Protestant-Evangelical	1	0	1	1	1	1	1	1	1	0	1	0	0	0	1	1	0	0
2	10	4/7/2013	Male	32	25-39y	secondary	1	0	1	Maputo	NO	Protestant-Evangelical	0	0	1	1	1	1	1	1	1	0	1	0	0	0	1	1	0	0
2	10	5/7/2013	Female	39	25-39y	primary	1	0	1	Maputo	YES	Church of Zion	1	1	1	1	1	1	1	1	1	1	1	0	0	0	1	1	0	0
2	10	5/7/2013	Female	23	18-24y	primary	1	0	3	Maputo	NO	Church of Zion	0	0	0	1	1	1	1	1	0	0	0	1	0	1	1	0	0	0
2	10	5/7/2013	Male	35	25-39y	secondary	0	0	1	Maputo	NO	Protestant-Evangelical	0	0	0	0	0	0	1	1	1	1	0	0	0	0	1	1	0	0
2	10	5/7/2013	Male	36	25-39y	secondary	1	0	1	Maputo	NO	Protestant-Evangelical	0	0	1	1	1	1	1	1	1	1	1	0	0	0	1	1	0	0
2	10	8/7/2013	Female	28	25-39y	none	1	0	1	Maputo	NO	Protestant-Evangelical	0	0	1	0	1	1	1	1	1	0	1	0	0	0	1	1	0	0
2	10	9/7/2013	Female	39	25-39y	primary	0	0	1	Maputo	YES	Protestant-Evangelical	0	1	1	1	1	1	1	1	1	1	1	0	0	0	1	1	0	0
2	10	10/7/2013	Female	32	25-39y	primary	0	0	1	Maputo	YES	Protestant-Evangelical	0	0	0	1	1	1	1	0	0	0	0	0	0	0	1	0	0	0
2	10	10/7/2013	Male	32	25-39y	primary	1	0	1	Maputo	NO	Protestant-Evangelical	0	0	1	0	0	1	1	1	1	1	1	0	0	0	1	1	0	0
2	10	10/7/2013	Female	34	25-39y	primary	0	0	3	Maputo	YES	Protestant-Evangelical	0	1	1	1	1	1	1	1	1	1	1	0	0	0	1	1	0	0
2	10	10/7/2013	Female	21	18-24y	pre-university/university	1	0	3	Maputo	NO	Protestant-Evangelical	1	1	0	1	1	1	1	1	0	1	1	0	0	0	1	1	0	0
2	10	11/7/2013	Female	30	25-39y	primary	1	0	1	Maputo	NO	Protestant-Evangelical	0	0	1	1	1	1	1	1	1	1	1	0	0	0	1	1	0	0
2	10	15/07/2013	Male	44	40-49y	primary	0	0	3	Maputo	NO	Catholic	0	0	1	1	1	1	1	1	1	0	1	0	0	0	1	1	0	0
2	10	15/07/2013	Male	24	18-24y	none	0	0	1	Maputo	NO	Protestant-Evangelical	0	0	0	1	1	1	1	1	0	0	0	1	1	0	1	1	0	0
2	10	15/07/2013	Female	32	25-39y	primary	0	0	3	Maputo	NO	Protestant-Evangelical	0	0	0	1	1	1	1	1	0	0	0	1	0	1	1	0	0	0
2	10	15/07/2013	Female	39	25-39y	primary	1	0	2	Maputo	NO	Protestant-Evangelical	1	0	0	1	1	1	1	0	0	0	0	0	0	0	1	0	0	0
2	10	24/07/2013	Female	30	25-39y	secondary	1	0	2	Maputo	NO	Protestant-Evangelical	0	1	1	0	0	1	1	1	1	1	1	0	0	0	1	1	0	0
2	10	24/07/2013	Female	33	25-39y	secondary	1	0	3	Maputo	NO	Protestant-Evangelical	1	0	0	0	1	1	1	0	0	0	1	0	0	0	1	0	0	0
2	10	24/07/2013	Male	56	50+y	primary	1	0	1	Maputo	NO	Protestant-Evangelical	0	0	1	1	1	1	1	1	1	1	1	0	0	0	1	1	0	0
2	10	25/07/2013	Female	19	18-24y	secondary	1	0	3	Maputo	NO	Protestant-Evangelical	99	1	1	0	0	1	1	0	1	1	1	0	0	0	1	0	0	0
2	10	26/07/2013	Female	32	25-39y	primary	0	0	1	Maputo	YES	Protestant-Evangelical	0	1	1	0	0	1	1	1	1	1	1	0	0	0	1	1	0	0
2	10	29/07/2013	Female	29	25-39y	primary	0	0	1	Maputo	YES	no religion	99	1	1	1	1	1	1	1	1	1	1	0	0	0	1	1	0	0
2	10	29/07/2013	Male	34	25-39y	secondary	0	0	3	Maputo	NO	no religion	0	0	1	1	1	1	1	1	1	1	1	0	0	0	1	1	0	0
2	10	31/07/2013	Female	34	25-39y	primary	1	0	3	Maputo	NO	Protestant-Evangelical	0	0	1	1	1	1	1	1	1	1	1	0	0	0	1	1	0	0
2	10	31/07/2013	Female	23	18-24y	none	1	0	1	Maputo	NO	Protestant-Evangelical	99	1	1	1	1	1	1	1	1	1	1	0	0	0	1	1	0	0
2	10	5/8/2013	Male	38	25-39y	secondary	0	0	3	Maputo	NO	Catholic	0	0	0	1	1	1	1	1	0	0	0	0	0	0	1	1	0	0
2	10	8/8/2013	Female	34	25-39y	primary	0	0	3	Maputo	NO	Protestant-Evangelical	0	0	0	1	1	1	1	0	0	0	0	0	0	0	1	0	0	0
2	10	8/8/2013	Male	53	50+y	primary	1	0	1	Maputo	NO	Protestant-Evangelical	0	0	1	1	1	1	1	1	1	1	1	0	0	0	1	1	0	0
2	10	12/8/2013	Female	33	25-39y	primary	0	0	3	Maputo	NO	Protestant-Evangelical	0	0	0	0	0	1	1	1	0	0	0	0	0	0	1	1	0	1
2	10	12/8/2013	Male	49	40-49y	primary	1	0	1	Maputo	YES	Protestant-Evangelical	0	0	0	0	0	1	1	1	0	0	0	0	0	0	1	1	0	0
2	10	12/8/2013	Female	28	25-39y	primary	0	0	1	Maputo	NO	Protestant-Evangelical	0	1	0	0	0	0	0	0	0	0	0	0	0	0	1	0	0	0
2	10	20/08/2013	Male	27	25-39y	pre-university/university	0	0	3	Maputo	NO	Protestant-Evangelical	0	0	0	1	1	1	1	0	0	0	0	0	0	0	1	0	1	0
2	10	21/08/2013	Female	38	25-39y	primary	0	0	1	Maputo	YES	Protestant-Evangelical	0	0	1	1	1	1	1	1	1	1	1	0	0	0	1	1	0	0
2	10	22/08/2013	Female	34	25-39y	secondary	0	0	1	Maputo	YES	no religion	1	1	0	1	1	1	1	1	0	0	0	0	0	0	1	1	0	0
2	10	22/08/2013	Male	26	25-39y	pre-university/university	0	0	1	Maputo	NO	Protestant-Evangelical	0	0	0	1	1	1	1	1	0	1	1	0	0	0	1	1	0	0
2	10	26/08/2013	Female	29	25-39y	pre-university/university	0	0	1	Maputo	NO	Protestant-Evangelical	0	0	1	0	0	1	1	1	1	1	1	0	0	0	1	1	0	0
2	10	26/08/2013	Male	60	50+y	primary	0	0	3	Maputo	NO	Protestant-Evangelical	0	0	1	1	1	1	1	1	1	1	1	0	0	0	1	1	0	0
2	10	26/08/2013	Female	33	25-39y	secondary	0	0	3	Maputo	NO	Protestant-Evangelical	1	1	1	0	1	1	1	1	1	1	1	0	0	0	1	1	0	0
2	10	27/08/2013	Male	43	40-49y	primary	1	0	3	Maputo	NO	no religion	0	0	0	0	0	0	0	0	0	0	0	1	0	1	1	0	0	0
2	10	27/08/2013	Male	34	25-39y	primary	0	0	1	Maputo	YES	Protestant-Evangelical	1	0	1	0	0	1	1	1	1	1	1	0	0	0	1	1	0	1
2	10	27/08/2013	Female	22	18-24y	primary	1	0	2	Maputo	NO	Church of Zion	0	1	0	1	1	1	1	0	0	0	1	0	0	0	1	0	0	0
2	10	27/08/2013	Male	26	25-39y	secondary	1	0	1	Maputo	NO	no religion	1	0	1	1	1	1	1	1	1	0	1	0	0	0	1	1	0	0
2	10	28/08/2013	Female	26	25-39y	secondary	1	0	2	Maputo	NO	Protestant-Evangelical	1	1	0	1	1	1	1	0	0	0	1	0	0	0	1	0	0	0
2	10	2/9/2013	Male	40	40-49y	secondary	0	1	2	Maputo	NO	Protestant-Evangelical	99	0	1	0	1	1	1	1	1	1	1	0	0	0	1	1	0	0
2	10	2/9/2013	Male	28	25-39y	primary	0	0	3	Maputo	NO	Protestant-Evangelical	0	0	0	0	0	0	0	1	0	0	0	1	1	0	1	1	0	0
2	10	4/9/2013	Female	51	50+y	primary	0	0	3	Maputo	NO	Protestant-Evangelical	0	0	1	0	0	1	1	0	1	1	1	0	0	0	1	0	0	0
2	10	4/9/2013	Female	44	40-49y	primary	0	0	3	Maputo	NO	Protestant-Evangelical	99	1	1	1	1	1	1	1	1	1	1	0	0	0	1	1	0	0
2	10	12/9/2013	Female	30	25-39y	primary	0	0	1	Maputo	NO	Protestant-Evangelical	1	1	0	1	1	1	1	1	0	0	1	0	0	0	1	1	0	0
2	10	12/9/2013	Female	32	25-39y	primary	1	0	3	Maputo	NO	Protestant-Evangelical	0	1	1	1	1	1	1	1	1	1	1	0	0	0	1	1	0	1
2	10	17/09/2013	Female	37	25-39y	primary	0	0	1	Maputo	NO	Protestant-Evangelical	0	1	1	0	0	1	1	1	1	1	1	0	0	0	1	1	0	0
2	10	18/09/2013	Female	32	25-39y	primary	0	0	1	Maputo	NO	Protestant-Evangelical	99	0	1	1	1	1	1	1	1	1	1	0	0	0	1	1	0	0
2	10	18/09/2013	Female	23	18-24y	pre-university/university	0	0	3	Maputo	NO	Protestant-Evangelical	1	1	0	0	0	0	0	0	0	0	0	0	0	0	1	0	0	0
2	10	19/09/2013	Male	28	25-39y	primary	1	0	3	Maputo	NO	Church of Zion	0	0	1	1	1	1	1	1	1	1	1	0	0	0	1	1	0	0
2	10	19/09/2013	Female	38	25-39y	primary	0	0	3	Maputo	NO	Protestant-Evangelical	0	0	1	0	0	1	1	1	1	1	1	0	0	0	1	1	0	0
2	10	30/09/2013	Female	36	25-39y	primary	0	0	2	Maputo	NO	Protestant-Evangelical	0	1	1	1	1	1	1	1	1	1	1	0	0	0	1	1	0	0
2	10	2/10/2013	Female	30	25-39y	primary	0	0	1	Maputo	NO	Church of Zion	0	0	0	1	1	1	1	0	0	0	1	0	0	0	1	0	0	0
2	10	7/10/2013	Female	28	25-39y	primary	1	0	1	Maputo	YES	no religion	0	0	1	0	1	1	1	1	1	1	1	0	0	0	1	1	0	0
2	10	8/10/2013	Female	27	25-39y	secondary	1	0	2	Maputo	NO	Protestant-Evangelical	1	1	1	0	1	1	1	1	1	1	1	0	0	0	1	1	0	0
2	10	9/10/2013	Female	38	25-39y	primary	0	0	3	Maputo	NO	Church of Zion	0	0	1	1	1	1	1	1	1	1	1	0	0	0	1	1	0	0
2	10	9/10/2013	Female	21	18-24y	pre-university/university	1	0	2	Maputo	NO	Protestant-Evangelical	0	1	0	1	1	1	1	0	0	0	1	0	0	0	1	0	0	0
2	10	10/10/2013	Female	25	25-39y	secondary	0	0	1	Maputo	NO	Protestant-Evangelical	1	1	1	1	1	1	1	1	1	0	1	0	0	0	1	1	0	0
2	10	10/10/2013	Female	29	25-39y	primary	0	0	3	Maputo	NO	Church of Zion	1	0	1	1	1	1	1	1	1	1	1	0	0	0	1	1	0	0
2	10	14/10/2013	Female	39	25-39y	primary	0	0	2	Maputo	NO	Protestant-Evangelical	0	0	0	0	0	0	0	0	0	0	0	0	0	0	1	0	0	0
2	10	15/10/2013	Female	21	18-24y	primary	0	0	1	Maputo	NO	Church of Zion	1	0	1	1	1	1	1	1	1	1	1	0	0	0	1	1	0	0
2	10	16/10/2013	Female	32	25-39y	primary	1	0	3	Maputo	NO	Protestant-Evangelical	1	0	1	1	1	1	1	1	1	0	1	0	0	0	1	1	0	0
2	10	23/10/2013	Female	33	25-39y	primary	1	0	3	Maputo	NO	Protestant-Evangelical	0	0	1	1	1	1	1	1	1	1	1	0	0	0	1	1	0	0
2	10	24/10/2013	Male	30	25-39y	primary	1	0	1	Maputo	NO	Protestant-Evangelical	0	0	0	1	1	1	1	0	0	0	1	0	0	0	1	0	0	0
2	10	24/10/2013	Female	25	25-39y	primary	1	0	3	Maputo	YES	Protestant-Evangelical	1	1	1	1	1	1	1	1	1	1	1	0	0	0	1	1	0	0
2	10	25/10/2013	Female	34	25-39y	primary	0	0	1	Maputo	NO	Protestant-Evangelical	0	1	1	1	1	1	1	1	1	1	1	0	0	0	1	1	0	0
2	10	1/11/2013	Female	27	25-39y	primary	1	0	3	Maputo	NO	Protestant-Evangelical	0	0	1	1	1	1	1	1	1	1	1	0	0	0	1	1	0	0
2	10	5/11/2013	Female	28	25-39y	primary	1	0	3	Maputo	NO	Protestant-Evangelical	1	0	0	1	1	1	1	0	0	0	0	0	0	0	1	0	0	0
2	10	6/11/2013	Female	39	25-39y	primary	1	0	1	Maputo	YES	Protestant-Evangelical	1	1	1	1	1	1	1	1	1	1	1	0	0	0	1	1	0	0
2	10	12/11/2013	Female	31	25-39y	primary	1	0	3	Maputo	NO	Protestant-Evangelical	1	0	0	1	1	1	1	0	0	0	1	0	0	0	1	0	0	0
2	10	12/11/2013	Female	25	25-39y	primary	1	0	3	Maputo	NO	Protestant-Evangelical	1	1	0	1	1	1	1	0	0	0	0	0	0	0	1	0	0	0
2	10	13/11/2013	Female	29	25-39y	secondary	1	0	3	Maputo	YES	Catholic	0	0	1	1	1	1	1	1	1	0	1	0	0	0	1	1	0	0
2	10	14/11/2013	Male	30	25-39y	secondary	0	0	1	Maputo	NO	Protestant-Evangelical	1	0	0	1	1	1	1	1	0	0	1	0	0	0	1	1	0	0
2	10	18/11/2013	Female	30	25-39y	primary	1	0	3	Maputo	NO	no religion	99	1	1	1	1	1	1	1	1	1	1	0	0	0	1	1	0	0
2	10	19/11/2013	Female	22	18-24y	primary	0	0	3	Maputo	NO	Church of Zion	1	0	1	1	1	1	1	0	1	1	1	0	0	0	1	0	0	0
2	10	19/11/2013	Female	27	25-39y	secondary	1	0	3	Maputo	YES	Protestant-Evangelical	0	0	1	1	1	1	1	1	1	1	1	0	0	0	1	1	0	0
2	10	22/11/2013	Female	30	25-39y	none	1	0	1	Maputo	NO	Church of Zion	0	1	1	0	0	1	1	1	1	1	1	0	0	0	1	1	0	0
2	10	25/11/2013	Female	34	25-39y	primary	1	0	1	Maputo	NO	Protestant-Evangelical	1	1	0	1	1	1	1	1	0	1	1	0	0	0	1	1	0	0
2	10	26/11/2013	Male	41	40-49y	secondary	1	0	1	Maputo	NO	Church of Zion	0	0	1	1	1	1	1	1	1	1	1	0	0	0	1	1	0	0
2	10	27/11/2013	Male	50	50+y	none	1	0	1	Maputo	YES	no religion	0	0	1	1	1	1	1	1	1	1	1	0	0	0	1	1	0	0
2	10	29/11/2013	Male	25	25-39y	secondary	1	0	3	Maputo	NO	no religion	1	0	1	1	1	1	1	1	1	1	1	0	0	0	1	1	0	0
2	10	6/12/2013	Female	32	25-39y	primary	0	0	3	Maputo	NO	Protestant-Evangelical	0	0	0	1	1	1	1	0	0	0	0	0	0	0	1	0	0	0
2	10	11/12/2013	Female	18	18-24y	secondary	0	0	2	Maputo	NO	Protestant-Evangelical	99	0	1	1	1	1	1	1	1	1	1	0	0	0	1	1	0	0
2	10	12/12/2013	Female	52	50+y	primary	1	0	3	Maputo	NO	Protestant-Evangelical	0	0	1	1	1	1	1	1	1	1	1	0	0	0	1	1	0	0
2	10	16/12/2013	Male	24	18-24y	secondary	0	1	1	Maputo	NO	no religion	0	0	1	1	1	1	1	1	1	1	1	0	0	0	1	1	0	0
2	10	16/12/2013	Female	21	18-24y	pre-university/university	0	0	3	Maputo	NO	Protestant-Evangelical	1	0	1	1	1	1	1	1	1	1	1	0	0	0	1	1	0	0
2	10	17/12/2013	Female	26	25-39y	pre-university/university	1	0	3	Maputo	NO	Protestant-Evangelical	1	1	1	1	1	1	1	1	1	1	1	0	0	0	1	1	0	0
2	10	19/12/2013	Female	19	18-24y	primary	0	0	3	Maputo	NO	Protestant-Evangelical	1	0	0	1	1	1	1	0	0	0	1	0	0	0	1	0	0	0
2	10	20/12/2013	Female	38	25-39y	primary	0	0	3	Maputo	Dont Know	no religion	0	1	1	1	1	1	1	1	1	1	1	0	0	0	1	1	0	0
2	10	7/1/2014	Female	32	25-39y	primary	1	0	1	Maputo	NO	Protestant-Evangelical	1	0	1	1	1	1	1	1	1	1	1	0	0	0	1	1	0	0
2	10	8/1/2014	Male	33	25-39y	primary	1	0	2	Maputo	NO	Protestant-Evangelical	0	0	0	1	1	1	1	0	0	0	0	0	0	0	1	0	0	0
2	10	10/1/2014	Female	29	25-39y	primary	1	0	2	Maputo	NO	Protestant-Evangelical	99	1	1	1	1	1	1	1	1	0	0	1	1	0	1	1	0	0
2	10	13/01/2014	Female	35	25-39y	secondary	0	0	3	Maputo	NO	Protestant-Evangelical	0	0	0	1	1	1	1	0	0	0	0	0	0	0	1	0	0	0
2	10	14/01/2014	Female	25	25-39y	secondary	1	0	1	Maputo	YES	Protestant-Evangelical	99	1	1	1	1	1	1	1	1	1	1	0	0	0	1	1	0	0
2	10	16/01/2014	Male	31	25-39y	primary	1	0	1	Maputo	YES	no religion	0	0	1	1	1	1	1	1	1	1	1	0	0	0	1	1	0	0
2	10	20/01/2014	Female	30	25-39y	primary	0	0	3	Maputo	NO	Protestant-Evangelical	0	0	1	1	1	1	1	1	1	1	1	0	0	0	1	1	0	0
2	10	20/01/2014	Female	39	25-39y	primary	1	0	2	Maputo	NO	Protestant-Evangelical	1	0	1	1	1	1	1	1	1	1	1	0	0	0	1	1	0	0
2	10	21/01/2014	Female	32	25-39y	primary	0	0	1	Maputo	NO	Catholic	99	1	0	1	1	1	1	1	0	0	1	0	0	0	1	1	0	0
2	10	23/01/2014	Female	36	25-39y	primary	1	0	1	Maputo	YES	Protestant-Evangelical	1	0	1	1	1	1	1	1	1	1	1	0	0	0	1	1	0	0
2	10	23/01/2014	Female	25	25-39y	primary	1	0	1	Maputo	NO	no religion	0	1	0	1	1	1	1	0	0	1	1	0	0	0	1	0	0	0
2	10	24/01/2014	Male	29	25-39y	primary	0	0	1	Maputo	NO	Protestant-Evangelical	0	0	1	1	1	1	1	1	1	1	1	0	0	0	1	1	0	0
2	10	28/01/2014	Female	28	25-39y	secondary	0	0	1	Maputo	YES	Protestant-Evangelical	0	1	1	1	1	1	1	1	1	1	1	0	0	0	1	1	0	0
2	10	28/01/2014	Female	32	25-39y	primary	0	0	1	Maputo	NO	Protestant-Evangelical	0	1	0	1	1	1	1	1	0	0	0	0	0	0	1	1	0	0
2	10	29/01/2014	Female	27	25-39y	secondary	1	0	2	Maputo	NO	Protestant-Evangelical	0	1	1	1	1	1	1	1	1	1	1	0	0	0	1	1	0	0
2	10	31/01/2014	Male	30	25-39y	pre-university/university	1	0	3	Maputo	NO	Catholic	0	0	1	1	1	1	1	1	1	1	1	0	0	0	1	1	0	0
2	10	4/2/2014	Female	28	25-39y	primary	0	0	3	Maputo	NO	Protestant-Evangelical	1	1	1	1	1	1	1	1	1	1	1	0	0	0	1	1	0	0
2	10	10/2/2014	Female	37	25-39y	primary	1	0	3	Maputo	NO	Protestant-Evangelical	1	0	1	1	1	1	1	1	1	0	1	0	0	0	1	1	0	0
2	10	10/2/2014	Female	29	25-39y	pre-university/university	1	0	1	Maputo	NO	Protestant-Evangelical	1	0	0	0	0	0	0	1	0	0	0	0	0	0	1	0	0	0
2	10	17/02/2014	Female	30	25-39y	secondary	1	0	1	Maputo	YES	Protestant-Evangelical	0	0	1	1	1	1	1	1	1	1	1	0	0	0	1	1	0	0
2	10	18/02/2014	Female	22	18-24y	secondary	1	0	2	Maputo	NO	Protestant-Evangelical	99	1	1	1	1	1	1	0	1	0	1	0	0	0	1	0	0	0
2	10	20/02/2014	Female	27	25-39y	primary	0	0	3	Maputo	NO	Protestant-Evangelical	0	0	1	1	1	1	1	1	1	1	1	0	0	0	1	1	0	0
2	10	24/02/2014	Female	30	25-39y	primary	1	0	3	Maputo	YES	Church of Zion	1	0	1	1	1	1	1	1	1	1	1	0	0	0	1	1	0	0
2	10	25/02/2014	Female	46	40-49y	primary	0	0	1	Maputo	NO	Church of Zion	0	0	1	1	1	1	1	1	1	1	1	0	0	0	1	1	0	0
2	10	7/3/2014	Male	42	40-49y	secondary	0	0	1	Maputo	NO	no religion	1	0	1	1	1	1	1	1	1	1	1	0	0	0	1	1	0	0
2	10	11/3/2014	Male	43	40-49y	primary	1	0	3	Maputo	NO	Church of Zion	0	0	1	1	1	1	1	1	1	1	1	0	0	0	1	1	0	0
2	10	11/3/2014	Female	27	25-39y	primary	0	0	1	Maputo	NO	no religion	1	1	0	1	1	1	1	0	0	0	0	0	0	0	1	0	0	0
2	10	12/3/2014	Male	39	25-39y	secondary	0	0	1	Maputo	NO	Protestant-Evangelical	0	0	1	1	1	1	1	1	1	1	1	0	0	0	1	1	0	0
2	10	12/3/2014	Female	27	25-39y	primary	1	0	3	Maputo	NO	Protestant-Evangelical	1	1	1	1	1	1	1	1	1	1	1	0	0	0	1	1	0	0
2	10	17/03/2014	Female	41	40-49y	primary	0	0	3	Maputo	YES	Church of Zion	1	0	1	0	1	1	1	1	1	1	1	0	0	0	1	1	0	0
2	10	18/03/2014	Male	27	25-39y	secondary	0	0	3	Maputo	NO	Catholic	1	0	1	1	1	1	1	1	1	1	1	0	0	0	1	1	0	0
2	10	18/03/2014	Female	29	25-39y	secondary	1	0	3	Maputo	NO	Church of Zion	99	1	0	1	1	1	1	1	0	1	1	0	0	0	1	1	0	0
2	10	19/03/2014	Female	42	40-49y	primary	0	0	1	Maputo	YES	Protestant-Evangelical	0	0	1	0	1	1	1	0	1	1	1	0	0	0	1	0	0	0
2	10	20/03/2014	Female	23	18-24y	secondary	1	0	3	Maputo	NO	Catholic	1	0	0	1	1	1	1	0	0	1	1	0	0	0	1	0	0	0
2	10	24/03/2014	Female	25	25-39y	primary	1	0	3	Maputo	NO	Church of Zion	1	1	1	1	1	1	1	1	1	1	1	0	0	0	1	1	0	0
2	10	25/03/2014	Female	35	25-39y	none	0	0	3	Maputo	NO	Church of Zion	1	0	0	0	0	0	0	1	0	0	1	0	0	0	1	0	0	0
2	10	8/4/2014	Female	20	18-24y	secondary	1	0	1	Maputo	YES	Protestant-Evangelical	1	1	0	1	1	1	1	0	0	0	1	0	0	0	1	0	0	0
2	10	9/4/2014	Male	41	40-49y	primary	0	0	1	Maputo	YES	Protestant-Evangelical	0	0	0	0	1	1	1	0	0	0	1	0	0	0	1	0	0	0
2	10	9/4/2014	Male	32	25-39y	secondary	1	0	1	Maputo	NO	Catholic	0	0	0	1	1	1	1	0	0	0	1	0	0	0	1	0	0	0
2	10	10/4/2014	Female	25	25-39y	secondary	0	0	1	Maputo	YES	Protestant-Evangelical	99	1	0	1	1	1	1	0	0	0	0	0	0	0	1	0	0	0
2	10	11/4/2014	Male	30	25-39y	primary	1	0	1	Maputo	NO	Muslim	0	0	0	1	1	1	1	0	0	0	0	0	0	0	1	0	0	0
2	10	14/04/2014	Female	35	25-39y	primary	0	0	3	Maputo	NO	Protestant-Evangelical	0	1	1	1	1	1	1	1	1	1	1	0	0	0	1	1	0	0
2	10	16/04/2014	Female	38	25-39y	primary	0	0	1	Maputo	YES	Church of Zion	1	0	1	1	1	1	1	0	1	1	1	0	0	0	1	0	0	0
2	10	17/04/2014	Male	32	25-39y	primary	0	0	1	Maputo	NO	Church of Zion	0	0	0	1	1	1	1	0	0	0	0	0	0	0	1	0	0	0
2	10	21/04/2014	Male	47	40-49y	secondary	1	0	1	Maputo	YES	Catholic	0	0	0	0	0	0	0	0	0	0	0	0	0	0	1	0	0	0
2	10	23/04/2014	Female	36	25-39y	primary	0	0	3	Maputo	Dont Know	Protestant-Evangelical	0	0	1	1	1	1	1	1	1	1	1	0	0	0	1	1	0	0
2	10	24/04/2014	Male	35	25-39y	primary	1	0	1	Maputo	YES	no religion	0	0	1	1	1	1	1	1	1	1	1	0	0	0	1	1	0	0
2	10	24/04/2014	Female	35	25-39y	primary	0	0	1	Maputo	YES	Church of Zion	1	0	0	0	0	0	0	1	0	0	1	0	0	0	1	0	0	0
2	10	24/04/2014	Female	25	25-39y	primary	0	0	1	Maputo	NO	Protestant-Evangelical	0	0	0	0	0	0	1	1	1	0	0	0	0	0	1	1	0	0
2	10	28/04/2014	Female	46	40-49y	primary	1	0	3	Maputo	NO	Protestant-Evangelical	99	1	1	1	1	1	1	1	1	1	1	0	0	0	1	1	0	0
2	10	6/5/2014	Female	32	25-39y	pre-university/university	1	0	1	Maputo	YES	Protestant-Evangelical	1	0	1	1	1	1	1	1	1	1	1	0	0	0	1	1	0	0
2	10	7/5/2014	Female	32	25-39y	secondary	1	0	3	Maputo	NO	Protestant-Evangelical	0	0	1	1	1	1	1	1	1	1	1	0	0	0	1	1	0	0
2	10	7/5/2014	Female	32	25-39y	pre-university/university	0	0	3	Maputo	NO	Protestant-Evangelical	0	0	0	0	0	1	1	1	0	1	1	0	0	0	1	1	0	1
2	10	9/5/2014	Female	35	25-39y	secondary	1	0	3	Maputo	YES	Protestant-Evangelical	1	0	1	1	1	1	1	1	1	1	1	0	0	0	1	1	0	0
2	10	12/5/2014	Female	44	40-49y	primary	0	0	1	Maputo	NO	Protestant-Evangelical	0	0	0	1	1	1	1	0	0	0	1	0	0	0	1	0	0	0
2	10	13/05/2014	Male	41	40-49y	primary	0	0	1	Maputo	YES	Protestant-Evangelical	0	0	1	1	1	1	1	1	1	1	1	0	0	0	1	1	0	0
2	10	14/05/2014	Female	29	25-39y	secondary	1	0	1	Maputo	NO	Catholic	1	0	0	0	0	0	0	1	0	0	0	0	0	0	1	0	0	0
2	10	20/05/2014	Female	23	18-24y	primary	1	0	3	Maputo	NO	Church of Zion	99	1	1	1	1	1	1	1	1	1	1	0	0	0	1	1	0	0
2	10	28/05/2014	Female	25	25-39y	secondary	1	0	3	Maputo	NO	Catholic	0	0	0	1	1	1	1	0	0	0	0	0	0	0	1	0	0	0
2	10	29/05/2014	Female	25	25-39y	primary	0	0	1	Maputo	YES	Protestant-Evangelical	0	0	0	0	0	0	0	0	0	0	0	0	0	0	1	0	0	0
2	10	30/05/2014	Female	42	40-49y	primary	1	0	3	Maputo	NO	Protestant-Evangelical	1	0	0	1	1	1	1	0	0	0	1	0	0	0	1	0	0	0
2	10	3/6/2014	Female	30	25-39y	primary	0	0	3	Maputo	NO	Protestant-Evangelical	0	0	1	1	1	1	1	1	1	1	1	0	0	0	1	1	0	0
2	10	4/6/2014	Male	28	25-39y	secondary	1	0	3	Maputo	NO	no religion	0	0	0	1	1	1	1	0	0	1	1	0	0	0	1	0	0	0
2	10	5/6/2014	Male	23	18-24y	secondary	0	0	3	Maputo	NO	no religion	0	0	1	1	1	1	1	1	1	1	1	0	0	0	1	1	0	0
2	10	9/6/2014	Female	35	25-39y	primary	1	0	3	Maputo	NO	Church of Zion	0	0	1	1	1	1	1	1	1	1	1	0	0	0	1	1	0	0
2	8	14/05/2013	Male	43	40-49y	primary	0	0	1	Maputo	NO	Protestant-Evangelical	1	0	0	0	0	0	0	1	0	0	0	0	0	0	1	0	0	0
2	8	15/05/2013	Female	20	18-24y	primary	1	0	3	Maputo	NO	Church of Zion	0	1	1	1	1	1	1	0	1	1	1	0	0	0	1	0	0	0
2	8	15/05/2013	Male	47	40-49y	primary	0	0	1	Maputo	Dont Know	Protestant-Evangelical	0	0	0	1	1	1	1	1	0	0	0	0	0	0	1	0	0	0
2	8	30/05/2013	Female	21	18-24y	secondary	1	0	3	Maputo	NO	Catholic	1	0	0	1	1	1	1	1	0	0	0	1	0	1	1	0	0	0
2	8	10/6/2013	Female	24	18-24y	primary	0	0	1	Maputo	YES	Catholic	99	1	1	1	1	1	1	0	1	0	1	0	0	0	1	0	0	0
2	8	17/06/2013	Female	20	18-24y	primary	0	0	3	Maputo	Dont Know	Protestant-Evangelical	99	1	0	0	0	1	1	1	0	1	1	0	0	0	1	1	0	0
2	8	17/06/2013	Female	20	18-24y	secondary	0	0	4	Maputo	NO	no religion	99	1	0	1	1	1	1	1	0	1	1	0	0	0	1	1	0	0
2	8	17/06/2013	Female	33	25-39y	none	1	0	3	Maputo	NO	Protestant-Evangelical	1	0	0	1	1	1	1	1	0	0	0	0	0	0	1	1	0	0
2	8	17/06/2013	Male	32	25-39y	secondary	1	0	3	Maputo	NO	Catholic	0	0	1	1	1	1	1	1	1	1	1	0	0	0	1	1	0	0
2	8	17/06/2013	Female	53	50+y	primary	0	0	1	Maputo	YES	Protestant-Evangelical	0	1	1	1	1	1	1	1	1	1	1	0	0	0	1	1	0	0
2	8	17/06/2013	Male	31	25-39y	primary	1	0	1	Maputo	YES	no religion	1	0	0	1	1	1	1	0	0	0	0	0	0	0	1	0	0	0
2	8	18/06/2013	Female	24	18-24y	primary	0	0	3	Maputo	NO	Protestant-Evangelical	0	1	0	1	1	1	1	1	0	0	0	0	0	0	1	0	0	0
2	8	18/06/2013	Male	35	25-39y	primary	0	0	1	Maputo	YES	Catholic	0	0	1	1	1	1	1	1	1	1	1	0	0	0	1	1	0	0
2	8	18/06/2013	Female	40	40-49y	primary	0	0	1	Maputo	NO	Church of Zion	1	1	1	0	1	1	1	1	1	1	1	0	0	0	1	1	0	0
2	8	20/06/2013	Male	33	25-39y	primary	1	0	2	Maputo	NO	no religion	1	0	0	1	1	1	1	1	0	0	1	0	0	0	1	0	0	0
2	8	20/06/2013	Male	32	25-39y	primary	0	0	1	Maputo	NO	Protestant-Evangelical	99	0	1	1	1	1	1	1	1	1	1	0	0	0	1	1	0	0
2	8	20/06/2013	Female	49	40-49y	primary	0	0	3	Maputo	NO	Protestant-Evangelical	1	1	1	1	1	1	1	1	1	1	1	0	0	0	1	1	0	0
2	8	20/06/2013	Female	42	40-49y	primary	1	0	1	Maputo	YES	Protestant-Evangelical	1	0	1	1	1	1	1	1	1	1	1	0	0	0	1	1	0	0
2	8	21/06/2013	Female	32	25-39y	pre-university/university	0	0	3	Maputo	NO	Protestant-Evangelical	0	0	0	1	1	1	1	0	0	0	1	0	0	0	1	0	0	0
2	8	21/06/2013	Male	49	40-49y	secondary	0	0	1	Maputo	NO	Church of Zion	0	0	0	1	1	1	1	0	0	0	0	0	0	0	1	0	0	1
2	8	21/06/2013	Female	41	40-49y	primary	0	0	3	Maputo	NO	Protestant-Evangelical	1	0	1	1	1	1	1	1	1	1	1	0	0	0	1	1	0	0
2	8	24/06/2013	Male	50	50+y	primary	1	0	1	Maputo	YES	Catholic	0	0	0	1	1	1	1	1	0	0	1	0	0	0	1	0	0	0
2	8	24/06/2013	Female	48	40-49y	primary	0	0	3	Maputo	Dont Know	Protestant-Evangelical	0	1	0	1	1	1	1	1	0	0	1	0	0	0	1	1	0	0
2	8	24/06/2013	Female	34	25-39y	none	0	0	3	Maputo	NO	Protestant-Evangelical	99	0	0	1	1	1	1	1	0	0	0	0	0	0	1	0	0	0
2	8	24/06/2013	Female	28	25-39y	primary	0	0	2	Maputo	NO	no religion	1	1	1	1	1	1	1	1	1	1	1	0	0	0	1	1	0	0
2	8	24/06/2013	Female	26	25-39y	secondary	0	0	3	Maputo	Dont Know	Protestant-Evangelical	0	1	0	0	0	0	1	1	1	1	0	0	0	0	1	1	0	0
2	8	24/06/2013	Female	35	25-39y	secondary	0	0	2	Maputo	NO	Protestant-Evangelical	0	0	0	1	1	1	1	1	0	1	1	0	0	0	1	1	0	0
2	8	26/06/2013	Female	42	40-49y	primary	0	0	1	Maputo	YES	Protestant-Evangelical	1	1	1	0	0	1	1	1	1	1	1	0	0	0	1	1	1	0
2	8	26/06/2013	Female	25	25-39y	primary	0	0	1	Maputo	NO	Protestant-Evangelical	1	1	1	1	1	1	1	1	1	1	1	0	0	0	1	1	0	0
2	8	26/06/2013	Male	55	50+y	primary	0	0	1	Maputo	NO	no religion	0	0	1	1	1	1	1	1	1	1	1	0	0	0	1	1	0	0
2	8	27/06/2013	Female	27	25-39y	secondary	0	0	2	Maputo	NO	Protestant-Evangelical	1	1	1	1	1	1	1	0	1	1	1	0	0	0	1	0	0	0
2	8	27/06/2013	Female	22	18-24y	primary	1	0	1	Maputo	NO	Protestant-Evangelical	1	1	1	1	1	1	1	1	1	1	1	0	0	0	1	1	0	0
2	8	27/06/2013	Female	22	18-24y	primary	0	0	3	Maputo	NO	Protestant-Evangelical	1	1	0	1	1	1	1	1	0	0	0	1	0	1	1	0	0	0
2	8	27/06/2013	Female	24	18-24y	primary	0	0	1	Maputo	NO	Church of Zion	99	0	0	1	1	1	1	1	0	1	0	0	0	0	1	1	0	0
2	8	27/06/2013	Female	33	25-39y	primary	1	0	3	Maputo	NO	Protestant-Evangelical	0	1	0	1	1	1	1	0	0	0	0	0	0	0	1	0	0	0
2	8	27/06/2013	Female	28	25-39y	primary	0	0	2	Maputo	Dont Know	Catholic	0	1	0	1	1	1	1	0	0	0	0	0	0	0	1	0	0	0
2	8	28/06/2013	Female	34	25-39y	primary	0	0	1	Maputo	YES	Protestant-Evangelical	1	1	1	1	1	1	1	1	1	1	1	0	0	0	1	1	0	0
2	8	28/06/2013	Female	46	40-49y	secondary	1	0	3	Maputo	YES	Protestant-Evangelical	1	0	1	1	1	1	1	1	1	1	1	0	0	0	1	1	0	0
2	8	28/06/2013	Female	50	50+y	88	0	0	3	Maputo	NO	Church of Zion	99	1	1	1	1	1	1	1	1	1	1	0	0	0	1	1	1	0
2	8	28/06/2013	Male	37	25-39y	pre-university/university	0	0	1	Maputo	YES	Protestant-Evangelical	0	0	0	1	1	1	1	1	0	1	1	0	0	0	1	1	1	0
2	8	28/06/2013	Female	48	40-49y	primary	0	0	3	Maputo	NO	Catholic	1	1	1	1	1	1	1	0	1	1	1	0	0	0	1	0	0	0
2	8	28/06/2013	Female	21	18-24y	primary	0	0	2	Maputo	NO	Protestant-Evangelical	1	1	0	1	1	1	1	0	0	0	0	1	0	1	1	0	0	0
2	8	28/06/2013	Female	40	40-49y	primary	0	0	3	Maputo	NO	Church of Zion	99	1	0	1	1	1	1	0	0	0	1	0	0	0	1	0	0	0
2	8	1/7/2013	Female	30	25-39y	primary	0	0	1	Maputo	YES	Protestant-Evangelical	1	1	0	0	0	0	1	1	0	1	0	0	0	0	1	1	0	0
2	8	2/7/2013	Male	38	25-39y	primary	1	0	2	Maputo	YES	Catholic	0	0	1	1	1	1	1	1	1	1	1	0	0	0	1	1	0	0
2	8	2/7/2013	Female	31	25-39y	primary	1	0	1	Maputo	NO	Church of Zion	1	1	0	1	1	1	1	0	0	0	0	0	0	0	1	0	0	0
2	8	2/7/2013	Female	22	18-24y	primary	1	0	1	Maputo	NO	Church of Zion	1	0	0	1	1	1	1	0	0	1	0	0	0	0	1	0	0	0
2	8	2/7/2013	Male	30	25-39y	secondary	0	0	3	Maputo	NO	Protestant-Evangelical	1	0	1	1	1	1	1	1	1	1	1	0	0	0	1	1	0	0
2	8	3/7/2013	Female	23	18-24y	pre-university/university	1	0	2	Maputo	NO	Protestant-Evangelical	0	0	1	1	1	1	1	1	1	1	1	0	0	0	1	1	0	0
2	8	3/7/2013	Female	33	25-39y	primary	0	0	1	Maputo	NO	Protestant-Evangelical	1	1	1	1	1	1	1	1	1	1	1	0	0	0	1	1	0	0
2	8	3/7/2013	Female	43	40-49y	primary	0	0	3	Maputo	NO	Protestant-Evangelical	1	1	1	1	1	1	1	1	1	1	1	0	0	0	1	1	0	0
2	8	3/7/2013	Female	28	25-39y	secondary	1	0	1	Maputo	NO	Protestant-Evangelical	99	0	1	1	1	1	1	1	1	0	1	0	0	0	1	1	0	0
2	8	3/7/2013	Female	40	40-49y	primary	1	0	1	Maputo	NO	Protestant-Evangelical	99	0	1	1	1	1	1	1	1	0	1	0	0	0	1	1	0	0
2	8	3/7/2013	Female	25	25-39y	primary	0	0	3	Maputo	NO	Church of Zion	1	1	1	1	1	1	1	0	1	1	1	0	0	0	1	0	0	0
2	8	3/7/2013	Male	34	25-39y	primary	0	0	1	Maputo	NO	no religion	0	0	0	1	1	1	1	1	0	0	0	0	0	0	1	0	0	0
2	8	8/7/2013	Female	48	40-49y	primary	0	0	1	Maputo	Dont Know	Protestant-Evangelical	1	0	1	1	1	1	1	1	1	1	1	0	0	0	1	1	0	0
2	8	8/7/2013	Male	38	25-39y	primary	1	0	1	Maputo	YES	Church of Zion	1	0	1	1	1	1	1	1	1	1	1	0	0	0	1	1	0	0
2	8	10/7/2013	Female	44	40-49y	primary	0	0	1	Maputo	YES	no religion	1	0	1	1	1	1	1	1	1	1	1	0	0	0	1	1	0	1
2	8	10/7/2013	Female	47	40-49y	primary	0	0	2	Maputo	Dont Know	Protestant-Evangelical	0	1	0	1	1	1	1	0	0	1	0	0	0	0	1	0	0	0
2	8	10/7/2013	Male	45	40-49y	primary	0	0	1	Maputo	Dont Know	Church of Zion	0	0	1	1	1	1	1	1	1	1	1	0	0	0	1	1	0	0
2	8	11/7/2013	Female	22	18-24y	secondary	0	0	1	Maputo	Dont Know	Protestant-Evangelical	1	1	1	1	1	1	1	1	1	1	1	0	0	0	1	1	0	0
2	8	16/07/2013	Male	29	25-39y	secondary	0	0	3	Maputo	NO	Protestant-Evangelical	99	0	1	1	1	1	1	1	1	1	1	0	0	0	1	1	0	0
2	8	16/07/2013	Male	45	40-49y	secondary	1	0	1	Maputo	YES	Catholic	0	0	0	1	1	1	1	0	0	0	1	0	0	0	1	0	0	0
2	8	17/07/2013	Male	32	25-39y	primary	1	0	1	Maputo	YES	Protestant-Evangelical	1	0	1	1	1	1	1	1	1	1	1	0	0	0	1	1	0	0
2	8	17/07/2013	Female	18	18-24y	none	1	0	1	Maputo	NO	Protestant-Evangelical	1	1	0	1	1	1	1	0	0	0	0	0	0	0	1	0	0	0
2	8	18/07/2013	Female	36	25-39y	primary	0	0	2	Maputo	YES	Protestant-Evangelical	0	0	0	0	0	0	1	1	0	1	1	0	0	0	1	1	0	0
2	8	19/07/2013	Female	32	25-39y	primary	0	0	1	Maputo	NO	Protestant-Evangelical	0	1	1	1	1	1	1	1	1	1	1	0	0	0	1	1	0	0
2	8	19/07/2013	Female	32	25-39y	primary	0	0	1	Maputo	YES	Church of Zion	1	1	1	1	1	1	1	1	1	1	1	0	0	0	1	1	0	0
2	8	22/07/2013	Male	50	50+y	secondary	0	0	1	Maputo	YES	Protestant-Evangelical	0	0	0	1	1	1	1	1	0	0	0	1	0	1	1	0	0	0
2	8	22/07/2013	Female	51	50+y	primary	0	0	1	Maputo	YES	Protestant-Evangelical	1	0	0	1	1	1	1	1	0	1	0	0	0	0	1	1	0	0
2	8	22/07/2013	Male	52	50+y	none	1	0	1	Maputo	YES	Catholic	0	0	0	1	1	1	1	0	0	0	0	0	0	0	1	0	0	0
2	8	22/07/2013	Female	38	25-39y	none	1	0	1	Maputo	YES	Catholic	1	0	0	1	1	1	1	1	0	0	0	0	0	0	1	1	0	0
2	8	23/07/2013	Male	41	40-49y	secondary	1	0	1	Maputo	NO	Protestant-Evangelical	0	0	0	0	0	0	1	1	1	1	1	0	0	0	1	1	0	0
2	8	23/07/2013	Male	61	50+y	secondary	0	0	2	Maputo	NO	Catholic	99	0	0	0	0	0	1	1	0	1	1	0	0	0	1	1	0	0
2	8	23/07/2013	Female	32	25-39y	primary	0	0	2	Maputo	NO	Catholic	1	0	0	1	1	1	1	0	0	0	0	0	0	0	1	0	0	0
2	8	23/07/2013	Male	33	25-39y	secondary	1	0	3	Maputo	NO	no religion	99	0	0	1	1	1	1	0	0	0	0	0	0	0	1	0	0	0
2	8	23/07/2013	Female	27	25-39y	primary	1	0	1	Maputo	YES	Catholic	1	0	0	0	0	0	0	0	0	0	0	0	0	0	1	0	0	0
2	8	23/07/2013	Male	52	50+y	secondary	0	0	2	Maputo	NO	Protestant-Evangelical	99	1	1	1	1	1	1	1	1	1	1	0	0	0	1	1	0	0
2	8	23/07/2013	Male	35	25-39y	secondary	0	0	1	Maputo	NO	Church of Zion	0	0	0	1	1	1	1	0	0	0	1	0	0	0	1	0	0	0
2	8	24/07/2013	Female	38	25-39y	secondary	0	0	2	Maputo	Dont Know	Catholic	0	0	1	1	1	1	1	1	1	0	1	0	0	0	1	1	0	0
2	8	24/07/2013	Female	29	25-39y	primary	0	0	1	Maputo	YES	Protestant-Evangelical	0	0	1	1	1	1	1	1	1	1	1	0	0	0	1	1	0	0
2	8	25/07/2013	Female	39	25-39y	primary	1	0	2	Maputo	NO	Protestant-Evangelical	0	0	1	1	1	1	1	1	1	1	1	0	0	0	1	1	0	0
2	8	25/07/2013	Male	29	25-39y	secondary	0	0	1	Maputo	NO	Church of Zion	1	0	1	1	1	1	1	1	1	1	1	0	0	0	1	1	0	0
2	8	26/07/2013	Female	36	25-39y	primary	0	0	1	Maputo	NO	Protestant-Evangelical	1	1	1	1	1	1	1	1	1	1	1	0	0	0	1	1	0	0
2	8	26/07/2013	Female	22	18-24y	secondary	0	0	2	Maputo	NO	Protestant-Evangelical	1	1	1	1	1	1	1	0	1	1	1	0	0	0	1	0	0	0
2	8	28/07/2013	Male	45	40-49y	primary	1	1	1	Maputo	YES	Protestant-Evangelical	0	0	0	0	1	1	1	1	0	0	0	0	0	0	1	0	0	0
2	8	29/07/2013	Female	37	25-39y	secondary	0	0	1	Maputo	YES	Protestant-Evangelical	0	0	0	1	1	1	1	0	0	0	1	0	0	0	1	0	0	0
2	8	2/8/2013	Male	18	18-24y	pre-university/university	1	0	3	Maputo	YES	Protestant-Evangelical	1	0	1	1	1	1	1	1	1	1	1	0	0	0	1	1	0	0
2	8	2/8/2013	Male	36	25-39y	primary	0	0	1	Maputo	NO	Church of Zion	0	0	1	1	1	1	1	0	1	0	1	0	0	0	1	0	0	0
2	8	2/8/2013	Female	35	25-39y	primary	0	0	3	Maputo	NO	Protestant-Evangelical	1	1	1	1	1	1	1	1	1	1	1	0	0	0	1	1	0	0
2	8	5/8/2013	Male	44	40-49y	pre-university/university	0	0	1	Maputo	NO	Catholic	0	0	1	1	1	1	1	1	1	1	1	0	0	0	1	1	0	0
2	8	7/8/2013	Male	51	50+y	primary	0	0	1	Maputo	NO	Protestant-Evangelical	1	0	1	1	1	1	1	1	1	1	1	0	0	0	1	1	0	0
2	8	8/8/2013	Male	57	50+y	pre-university/university	0	0	2	Maputo	NO	Catholic	0	0	1	1	1	1	1	0	1	1	1	0	0	0	1	0	0	0
2	8	8/8/2013	Male	38	25-39y	primary	0	0	1	Maputo	NO	Church of Zion	0	0	1	1	1	1	1	1	1	0	1	0	0	0	1	1	0	0
2	8	14/08/2013	Male	21	18-24y	secondary	1	0	1	Maputo	Dont Know	Protestant-Evangelical	1	0	0	1	1	1	1	0	0	1	1	0	0	0	1	0	0	0
2	8	14/08/2013	Male	59	50+y	primary	0	0	1	Maputo	YES	Catholic	0	0	1	1	1	1	1	1	1	1	1	0	0	0	1	1	0	0
2	8	14/08/2013	Female	27	25-39y	primary	0	0	3	Maputo	NO	Protestant-Evangelical	1	0	1	1	1	1	1	1	1	1	1	0	0	0	1	1	0	1
2	8	14/08/2013	Male	37	25-39y	secondary	1	0	1	Maputo	NO	Protestant-Evangelical	1	0	0	1	1	1	1	1	0	0	0	0	0	0	1	0	0	0
2	8	14/08/2013	Female	29	25-39y	pre-university/university	1	0	1	Maputo	NO	Protestant-Evangelical	1	0	1	1	1	1	1	1	1	1	1	0	0	0	1	1	0	0
2	8	16/08/2013	Male	44	40-49y	pre-university/university	1	0	1	Maputo	YES	Protestant-Evangelical	1	0	1	0	1	1	1	1	1	1	1	0	0	0	1	1	0	0
2	8	16/08/2013	Male	45	40-49y	secondary	0	0	1	Maputo	YES	Protestant-Evangelical	0	0	1	1	1	1	1	1	1	1	1	0	0	0	1	1	0	0
2	8	19/08/2013	Female	27	25-39y	primary	1	0	1	Maputo	YES	Church of Zion	1	1	0	0	0	1	1	1	0	1	1	0	0	0	1	1	0	0
2	8	19/08/2013	Female	29	25-39y	secondary	0	0	3	Maputo	YES	Protestant-Evangelical	1	0	1	0	0	1	1	1	1	1	1	0	0	0	1	1	0	0
2	8	20/08/2013	Female	24	18-24y	pre-university/university	1	0	1	Maputo	YES	Protestant-Evangelical	0	0	0	0	0	1	1	0	0	0	0	0	0	0	1	0	0	0
2	8	20/08/2013	Male	26	25-39y	pre-university/university	0	0	1	Maputo	NO	Protestant-Evangelical	1	0	0	0	1	1	1	1	0	0	1	0	0	0	1	0	0	0
2	8	20/08/2013	Male	23	18-24y	primary	0	0	2	Maputo	Dont Know	Protestant-Evangelical	0	0	1	1	1	1	1	1	1	0	1	0	0	0	1	1	0	0
2	8	21/08/2013	Female	33	25-39y	primary	1	0	3	Maputo	NO	Protestant-Evangelical	1	1	0	0	0	0	0	0	0	0	1	0	0	0	1	0	0	0
2	8	21/08/2013	Female	18	18-24y	primary	1	0	2	Maputo	Dont Know	Protestant-Evangelical	1	1	0	1	1	1	1	0	0	1	1	0	0	0	1	0	0	0
2	8	21/08/2013	Female	25	25-39y	primary	0	0	3	Maputo	NO	Catholic	1	0	0	0	0	0	1	1	1	1	0	0	0	0	1	1	0	0
2	8	21/08/2013	Male	49	40-49y	primary	0	0	1	Maputo	NO	Protestant-Evangelical	0	0	0	1	1	1	1	0	0	1	1	0	0	0	1	0	0	0
2	8	3/9/2013	Male	36	25-39y	primary	1	0	1	Maputo	NO	Protestant-Evangelical	0	0	1	1	1	1	1	1	1	1	1	0	0	0	1	1	0	0
2	8	4/9/2013	Female	21	18-24y	pre-university/university	1	0	1	Maputo	NO	Protestant-Evangelical	1	1	1	1	1	1	1	1	1	1	1	0	0	0	1	1	0	0
2	8	5/9/2013	Male	36	25-39y	primary	0	0	1	Maputo	YES	Protestant-Evangelical	0	0	1	1	1	1	1	1	1	1	1	0	0	0	1	1	0	0
2	8	18/09/2013	Female	25	25-39y	primary	0	0	3	Maputo	YES	Protestant-Evangelical	1	0	0	1	1	1	1	0	0	0	1	0	0	0	1	0	0	0
2	8	19/09/2013	Female	20	18-24y	primary	1	0	3	Maputo	NO	Catholic	99	0	0	1	1	1	1	1	0	1	0	0	0	0	1	1	0	0
2	8	26/09/2013	Female	44	40-49y	pre-university/university	1	0	1	Maputo	Dont Know	Protestant-Evangelical	0	0	1	1	1	1	1	1	1	1	1	0	0	0	1	1	0	0
2	8	26/09/2013	Male	30	25-39y	secondary	1	0	1	Maputo	NO	no religion	0	0	1	1	1	1	1	1	1	1	1	0	0	0	1	1	0	0
2	8	1/10/2013	Female	26	25-39y	primary	0	0	3	Maputo	NO	Protestant-Evangelical	0	0	1	1	1	1	1	1	1	0	1	0	0	0	1	1	0	0
2	8	2/10/2013	Female	45	40-49y	secondary	1	0	3	Maputo	NO	Protestant-Evangelical	1	1	1	1	1	1	1	1	1	1	1	0	0	0	1	1	0	0
2	8	2/10/2013	Female	28	25-39y	secondary	0	0	1	Maputo	Dont Know	Protestant-Evangelical	99	0	1	1	1	1	1	1	1	1	1	0	0	0	1	1	0	0
2	8	2/10/2013	Male	34	25-39y	primary	0	0	1	Maputo	YES	Church of Zion	99	0	0	1	1	1	1	0	0	1	1	0	0	0	1	0	0	0
2	8	3/10/2013	Female	34	25-39y	secondary	0	0	1	Maputo	NO	Protestant-Evangelical	0	0	0	1	1	1	1	0	0	1	0	0	0	0	1	0	0	0
2	8	7/10/2013	Female	30	25-39y	secondary	0	0	3	Maputo	NO	Church of Zion	0	0	0	1	1	1	1	1	0	0	0	1	1	0	1	1	0	0
2	8	9/10/2013	Male	47	40-49y	primary	1	0	1	Maputo	YES	Catholic	0	0	1	1	1	1	1	1	1	1	1	0	0	0	1	1	0	0
2	8	9/10/2013	Female	28	25-39y	primary	0	0	2	Maputo	NO	Church of Zion	1	1	0	0	0	0	0	1	0	0	0	0	0	0	1	0	0	0
2	8	10/10/2013	Female	28	25-39y	pre-university/university	1	0	1	Maputo	YES	Protestant-Evangelical	1	0	1	1	1	1	1	1	1	1	1	0	0	0	1	1	0	0
2	8	10/10/2013	Male	31	25-39y	secondary	0	0	1	Maputo	YES	Protestant-Evangelical	0	0	0	0	0	0	1	0	1	0	0	0	0	0	1	0	0	0
2	8	10/10/2013	Female	50	50+y	secondary	0	0	1	Maputo	Dont Know	Protestant-Evangelical	0	1	0	1	1	1	1	0	0	0	1	0	0	0	1	0	0	0
2	8	11/10/2013	Female	31	25-39y	primary	1	0	1	Maputo	YES	Protestant-Evangelical	1	0	1	1	1	1	1	1	1	1	1	0	0	0	1	1	0	0
2	8	11/10/2013	Male	41	40-49y	primary	1	0	1	Maputo	YES	Muslim	0	0	1	0	1	1	1	1	1	1	1	0	0	0	1	1	0	0
2	8	14/10/2013	Male	24	18-24y	primary	0	0	1	Maputo	Dont Know	Church of Zion	0	0	0	1	1	1	1	1	0	1	1	0	0	0	1	1	0	0
2	8	14/10/2013	Female	32	25-39y	pre-university/university	1	0	1	Maputo	YES	Catholic	0	0	1	1	1	1	1	1	1	1	1	0	0	0	1	1	0	0
2	8	15/10/2013	Male	31	25-39y	secondary	0	0	1	Maputo	NO	Protestant-Evangelical	0	0	1	1	1	1	1	1	1	1	1	0	0	0	1	1	0	0
2	8	15/10/2013	Female	33	25-39y	primary	0	0	2	Maputo	NO	Protestant-Evangelical	0	1	1	1	1	1	1	0	1	1	1	0	0	0	1	0	0	0
2	8	16/10/2013	Female	38	25-39y	primary	0	0	1	Maputo	YES	Protestant-Evangelical	0	1	1	1	1	1	1	1	1	1	1	0	0	0	1	1	0	0
2	8	16/10/2013	Male	36	25-39y	primary	1	0	1	Maputo	YES	Protestant-Evangelical	0	0	0	1	1	1	1	1	0	0	1	0	0	0	1	0	0	0
2	8	17/10/2013	Female	24	18-24y	primary	0	0	3	Maputo	NO	Protestant-Evangelical	99	0	1	1	1	1	1	1	1	1	1	0	0	0	1	1	0	0
2	8	17/10/2013	Female	34	25-39y	primary	0	0	3	Maputo	NO	Protestant-Evangelical	1	0	1	1	1	1	1	1	1	1	1	0	0	0	1	1	0	0
2	8	17/10/2013	Male	30	25-39y	primary	1	0	3	Maputo	YES	no religion	1	0	0	1	1	1	1	1	0	0	1	0	0	0	1	0	0	0
2	8	17/10/2013	Female	27	25-39y	secondary	1	0	3	Maputo	YES	Protestant-Evangelical	1	0	0	1	1	1	1	1	0	0	1	0	0	0	1	0	0	0
2	8	17/10/2013	Female	31	25-39y	primary	0	0	1	Maputo	NO	Protestant-Evangelical	1	1	1	1	1	1	1	0	1	0	1	0	0	0	1	0	0	0
2	8	17/10/2013	Female	23	18-24y	secondary	0	0	1	Maputo	YES	Protestant-Evangelical	1	1	0	1	1	1	1	0	0	0	0	0	0	0	1	0	0	0
2	8	18/10/2013	Male	27	25-39y	primary	1	0	1	Maputo	YES	no religion	1	0	1	1	1	1	1	1	1	1	1	0	0	0	1	1	0	0
2	8	24/10/2013	Female	44	40-49y	primary	1	0	2	Maputo	NO	Protestant-Evangelical	0	1	1	1	1	1	1	1	1	1	1	0	0	0	1	1	0	0
2	8	25/10/2013	Male	38	25-39y	primary	0	0	1	Maputo	NO	Church of Zion	0	0	1	1	1	1	1	1	1	1	1	0	0	0	1	1	1	0
2	8	28/10/2013	Male	27	25-39y	secondary	0	0	2	Maputo	NO	Protestant-Evangelical	0	0	0	1	1	1	1	1	0	1	1	0	0	0	1	1	0	0
2	8	29/10/2013	Female	41	40-49y	primary	0	0	1	Maputo	NO	Church of Zion	0	0	1	1	1	1	1	1	1	1	1	0	0	0	1	1	0	0
2	8	29/10/2013	Female	33	25-39y	secondary	0	0	2	Maputo	NO	Protestant-Evangelical	1	1	0	1	1	1	1	1	0	0	1	0	0	0	1	1	0	0
2	8	30/10/2013	Male	43	40-49y	primary	0	0	1	Maputo	NO	Catholic	0	0	0	1	1	1	1	1	0	0	1	0	0	0	1	0	0	0
2	8	31/10/2013	Female	25	25-39y	secondary	1	0	1	Maputo	NO	Muslim	0	1	0	1	1	1	1	0	0	1	0	0	0	0	1	0	0	0
2	8	6/11/2013	Female	21	18-24y	secondary	1	0	2	Maputo	YES	no religion	1	0	0	1	1	1	1	0	0	0	1	0	0	0	1	0	0	0
2	8	7/11/2013	Female	26	25-39y	primary	1	0	1	Maputo	Dont Know	Church of Zion	1	1	0	1	1	1	1	0	0	0	1	0	0	0	1	0	0	0
2	8	7/11/2013	Female	43	40-49y	primary	0	1	3	Maputo	NO	Protestant-Evangelical	1	0	1	1	1	1	1	1	1	1	1	0	0	0	1	1	0	0
2	8	18/11/2013	Male	30	25-39y	primary	0	0	1	Maputo	YES	Protestant-Evangelical	0	0	1	0	0	1	1	1	1	1	1	0	0	0	1	1	0	0
2	8	19/11/2013	Female	22	18-24y	none	1	0	2	Maputo	YES	no religion	1	0	0	0	0	0	0	1	1	1	0	0	0	0	1	1	0	0
2	8	7/1/2014	Male	38	25-39y	pre-university/university	0	0	2	Maputo	NO	no religion	0	0	0	0	0	1	1	1	0	0	0	0	0	0	1	1	0	0
2	8	10/1/2014	Female	23	18-24y	primary	0	0	3	Maputo	NO	Protestant-Evangelical	1	0	1	1	1	1	1	0	1	0	1	0	0	0	1	0	0	0
2	8	13/01/2014	Female	36	25-39y	primary	0	0	3	Maputo	NO	Church of Zion	0	0	0	1	1	1	1	0	0	1	0	0	0	0	1	0	0	0
2	8	13/01/2014	Male	33	25-39y	secondary	1	0	2	Maputo	YES	no religion	0	0	0	1	1	1	1	0	0	1	0	0	0	0	1	0	0	0
2	8	13/01/2014	Female	40	40-49y	primary	0	0	2	Maputo	NO	Church of Zion	0	0	1	1	1	1	1	1	1	1	1	0	0	0	1	1	0	1
2	8	20/01/2014	Male	35	25-39y	primary	0	0	1	Maputo	NO	Church of Zion	0	0	1	0	1	1	1	1	1	1	1	0	0	0	1	1	0	0
2	8	21/01/2014	Male	30	25-39y	primary	1	0	2	Maputo	NO	Protestant-Evangelical	0	0	1	1	1	1	1	1	1	1	1	0	0	0	1	1	0	0
2	8	23/01/2014	Female	26	25-39y	secondary	0	0	2	Maputo	NO	Protestant-Evangelical	0	0	1	1	1	1	1	1	1	1	1	0	0	0	1	1	0	0
2	8	27/01/2014	Male	34	25-39y	primary	0	0	1	Maputo	YES	Protestant-Evangelical	0	0	0	1	1	1	1	1	0	0	1	0	0	0	1	1	0	0
2	8	24/02/2014	Female	32	25-39y	primary	1	0	1	Maputo	NO	Church of Zion	99	1	1	0	0	1	1	1	1	1	1	0	0	0	1	1	0	0
2	8	27/02/2014	Male	34	25-39y	pre-university/university	1	0	1	Maputo	Dont Know	Protestant-Evangelical	0	0	1	1	1	1	1	1	1	1	1	0	0	0	1	1	0	0
2	8	3/3/2014	Female	45	40-49y	primary	1	0	1	Maputo	YES	Church of Zion	0	1	0	1	1	1	1	1	0	1	1	0	0	0	1	1	0	0
2	8	3/3/2014	Male	25	25-39y	secondary	1	0	2	Maputo	NO	Protestant-Evangelical	1	0	0	1	1	1	1	1	0	0	1	0	0	0	1	1	0	0
2	8	7/3/2014	Female	27	25-39y	secondary	0	0	1	Maputo	NO	Protestant-Evangelical	1	1	1	1	1	1	1	1	1	1	1	0	0	0	1	1	0	0
2	8	11/3/2014	Male	35	25-39y	primary	0	0	1	Maputo	NO	Protestant-Evangelical	0	0	1	0	0	1	1	1	1	1	1	0	0	0	1	1	0	0
2	8	27/03/2014	Female	27	25-39y	primary	0	0	1	Maputo	YES	Church of Zion	0	0	0	1	1	1	1	0	0	0	0	0	0	0	1	0	0	0
2	8	31/03/2014	Female	22	18-24y	pre-university/university	0	0	1	Maputo	NO	Protestant-Evangelical	1	0	0	1	1	1	1	0	0	0	0	0	0	0	1	0	0	0
2	8	3/4/2014	Male	26	25-39y	pre-university/university	1	0	1	Maputo	NO	Protestant-Evangelical	0	0	1	1	1	1	1	1	1	0	1	0	0	0	1	1	0	0
2	8	10/4/2014	Male	25	25-39y	pre-university/university	0	0	2	Maputo	NO	Catholic	1	0	1	1	1	1	1	1	1	1	1	0	0	0	1	1	0	0
2	8	14/04/2014	Female	25	25-39y	pre-university/university	0	0	1	Maputo	NO	Catholic	0	1	0	1	1	1	1	1	0	1	1	0	0	0	1	1	0	0
2	8	16/04/2014	Male	36	25-39y	secondary	0	0	1	Maputo	YES	Protestant-Evangelical	0	0	0	1	1	1	1	0	0	0	1	0	0	0	1	0	0	0
2	8	16/04/2014	Female	40	40-49y	secondary	0	0	1	Maputo	NO	Protestant-Evangelical	1	1	1	1	1	1	1	1	1	1	1	0	0	0	1	1	0	0
2	8	17/04/2014	Female	25	25-39y	primary	1	0	2	Maputo	Dont Know	Protestant-Evangelical	0	1	0	1	1	1	1	0	0	1	1	0	0	0	1	0	0	0
2	8	21/04/2014	Female	39	25-39y	secondary	1	0	1	Maputo	NO	Protestant-Evangelical	0	1	0	1	1	1	1	0	0	1	1	0	0	0	1	0	0	0
2	8	5/5/2014	Male	33	25-39y	secondary	0	0	1	Maputo	YES	Protestant-Evangelical	0	0	1	1	1	1	1	1	1	1	1	0	0	0	1	1	0	0
2	8	7/5/2014	Female	34	25-39y	primary	1	0	2	Maputo	NO	Protestant-Evangelical	0	0	1	1	1	1	1	1	1	1	1	0	0	0	1	1	0	1
2	8	7/5/2014	Male	32	25-39y	pre-university/university	0	0	2	Maputo	NO	Protestant-Evangelical	0	0	1	1	1	1	1	1	1	1	1	0	0	0	1	1	0	0
2	8	7/5/2014	Female	24	18-24y	secondary	0	0	1	Maputo	NO	Protestant-Evangelical	0	1	1	1	1	1	1	1	1	1	1	0	0	0	1	1	0	0
2	8	8/5/2014	Female	33	25-39y	primary	1	0	3	Maputo	NO	Catholic	0	0	0	1	1	1	1	0	0	0	1	0	0	0	1	0	0	0
2	8	8/5/2014	Male	40	40-49y	secondary	1	0	2	Maputo	NO	Protestant-Evangelical	0	0	1	1	1	1	1	0	1	1	1	0	0	0	1	0	0	0
2	8	20/05/2014	Female	27	25-39y	secondary	1	0	1	Maputo	Dont Know	Protestant-Evangelical	1	1	1	1	1	1	1	1	1	1	1	0	0	0	1	1	0	0
2	8	27/05/2014	Female	20	18-24y	pre-university/university	0	0	2	Maputo	NO	Protestant-Evangelical	1	0	1	1	1	1	1	1	1	1	1	0	0	0	1	1	0	0
2	8	28/05/2014	Male	25	25-39y	pre-university/university	1	0	1	Maputo	YES	Church of Zion	0	0	1	1	1	1	1	1	1	1	1	0	0	0	1	1	0	0
2	8	3/6/2014	Male	22	18-24y	primary	0	0	2	Maputo	NO	Church of Zion	0	0	0	1	1	1	1	0	0	0	0	0	0	0	1	0	0	0
2	8	4/6/2014	Male	57	50+y	primary	1	0	1	Maputo	YES	Protestant-Evangelical	1	0	0	1	1	1	1	1	0	0	1	0	0	0	1	0	0	0
2	8	9/6/2014	Female	42	40-49y	secondary	1	0	3	Maputo	NO	Protestant-Evangelical	0	0	0	1	1	1	1	0	0	0	1	0	0	0	1	0	0	0
2	8	9/6/2014	Female	28	25-39y	primary	1	0	1	Maputo	NO	Protestant-Evangelical	0	1	0	1	1	1	1	1	0	0	1	0	0	0	1	0	0	0
2	3	2/9/2013	Female	46	40-49y	primary	0	0	3	Inhambane	Dont Know	Catholic	1	0	0	1	1	1	1	0	0	0	1	0	0	0	1	0	0	0
2	3	2/9/2013	Male	45	40-49y	primary	0	0	1	Inhambane	YES	Catholic	1	0	0	1	1	1	1	1	0	1	1	0	0	0	1	1	0	0
2	3	2/9/2013	Female	25	25-39y	pre-university/university	1	0	1	Inhambane	NO	Protestant-Evangelical	1	1	1	1	1	1	1	1	1	1	1	0	0	0	1	1	0	0
2	3	5/9/2013	Female	31	25-39y	pre-university/university	0	0	3	Inhambane	Dont Know	Catholic	0	0	1	1	1	1	1	1	1	1	1	0	0	0	1	1	0	0
2	3	9/9/2013	Male	49	40-49y	primary	0	0	1	Inhambane	Dont Know	Catholic	0	0	1	1	1	1	1	1	1	1	1	0	0	0	1	1	0	0
2	3	23/09/2013	Female	45	40-49y	primary	1	0	2	Inhambane	Dont Know	Protestant-Evangelical	1	0	1	1	1	1	1	1	1	1	1	0	0	0	1	1	0	0
2	3	23/09/2013	Male	39	25-39y	primary	0	0	1	Inhambane	Dont Know	Church of Zion	1	0	0	1	1	1	1	0	0	0	0	0	0	0	1	0	0	0
2	3	24/09/2013	Male	48	40-49y	secondary	0	0	1	Inhambane	Dont Know	Catholic	1	0	0	1	1	1	1	1	0	0	0	1	0	1	1	0	0	0
2	3	24/09/2013	Male	30	25-39y	primary	0	0	1	Inhambane	Dont Know	Catholic	0	0	1	1	1	1	1	1	1	1	1	0	0	0	1	1	0	0
2	3	8/10/2013	Female	40	40-49y	primary	1	0	3	Inhambane	Dont Know	Protestant-Evangelical	0	0	1	1	1	1	1	1	1	1	1	0	0	0	1	1	0	0
2	3	10/10/2013	Male	36	25-39y	secondary	0	0	1	Inhambane	YES	Muslim	0	0	1	1	1	1	1	1	1	1	1	0	0	0	1	1	0	0
2	3	10/10/2013	Female	38	25-39y	pre-university/university	1	0	1	Inhambane	YES	Muslim	0	1	1	1	1	1	1	1	1	1	1	0	0	0	1	1	0	0
2	3	10/10/2013	Female	48	40-49y	primary	1	0	3	Inhambane	Dont Know	Catholic	1	1	0	1	1	1	1	1	0	1	0	0	0	0	1	1	0	0
2	3	11/10/2013	Female	32	25-39y	none	0	0	1	Inhambane	Dont Know	Catholic	1	0	0	1	1	1	1	1	0	0	0	0	0	0	1	0	0	0
2	3	16/10/2013	Male	35	25-39y	secondary	1	0	1	Inhambane	Dont Know	Muslim	0	0	1	1	1	1	1	1	1	1	1	0	0	0	1	1	0	0
2	3	16/10/2013	Female	38	25-39y	primary	0	0	3	Inhambane	Dont Know	Catholic	1	0	0	1	1	1	1	1	0	0	1	0	0	0	1	0	0	0
2	3	16/10/2013	Female	30	25-39y	primary	1	0	1	Inhambane	Dont Know	Protestant-Evangelical	1	1	1	1	1	1	1	1	1	1	1	0	0	0	1	1	0	0
2	3	16/10/2013	Female	51	50+y	primary	0	0	3	Inhambane	Dont Know	Catholic	1	1	1	1	1	1	1	1	1	1	1	0	0	0	1	1	0	1
2	3	17/10/2013	Female	36	25-39y	primary	0	0	1	Inhambane	Dont Know	Protestant-Evangelical	0	0	1	1	1	1	1	1	1	1	1	0	0	0	1	1	0	0
2	3	21/10/2013	Male	37	25-39y	primary	0	0	1	Inhambane	Dont Know	Muslim	1	0	0	1	1	1	1	1	0	1	0	0	0	0	1	1	0	0
2	3	21/10/2013	Male	48	40-49y	none	1	0	1	Inhambane	YES	Protestant-Evangelical	1	0	0	1	1	1	1	1	0	0	0	0	0	0	1	1	0	0
2	3	22/10/2013	Male	34	25-39y	secondary	0	0	1	Inhambane	YES	Protestant-Evangelical	0	0	0	1	1	1	1	1	0	0	0	0	0	0	1	0	0	1
2	3	24/10/2013	Male	34	25-39y	primary	0	0	1	Inhambane	Dont Know	no religion	0	0	0	1	1	1	1	1	0	0	0	1	0	1	1	0	0	0
2	3	25/10/2013	Female	43	40-49y	primary	1	0	3	Inhambane	NO	Church of Zion	1	0	0	1	1	1	1	1	0	0	0	0	0	0	1	0	0	0
2	3	29/10/2013	Male	37	25-39y	primary	0	0	1	Inhambane	Dont Know	Protestant-Evangelical	0	0	1	1	1	1	1	1	1	1	1	0	0	0	1	1	0	1
2	3	29/10/2013	Female	34	25-39y	primary	0	0	1	Inhambane	YES	Protestant-Evangelical	1	1	1	1	1	1	1	1	1	1	1	0	0	0	1	1	0	0
2	3	29/10/2013	Male	45	40-49y	primary	0	0	1	Inhambane	Dont Know	Protestant-Evangelical	0	0	0	1	1	1	1	1	0	0	0	0	0	0	1	1	0	0
2	3	29/10/2013	Female	45	40-49y	primary	1	0	1	Inhambane	YES	Protestant-Evangelical	1	1	0	1	1	1	1	0	0	0	1	0	0	0	1	0	0	0
2	3	29/10/2013	Female	51	50+y	none	0	0	3	Inhambane	NO	no religion	1	0	1	1	1	1	1	0	1	1	1	0	0	0	1	0	0	0
2	3	30/10/2013	Male	29	25-39y	primary	0	0	1	Inhambane	Dont Know	Protestant-Evangelical	1	0	1	1	1	1	1	1	1	1	1	0	0	0	1	1	0	0
2	3	30/10/2013	Male	32	25-39y	none	0	0	1	Inhambane	Dont Know	Catholic	1	0	0	1	1	1	1	1	0	0	0	1	0	1	1	0	0	0
2	3	30/10/2013	Female	60	50+y	primary	0	0	3	Inhambane	NO	Protestant-Evangelical	1	1	1	1	1	1	1	1	1	1	1	0	0	0	1	1	0	1
2	3	4/11/2013	Male	48	40-49y	primary	0	1	2	Inhambane	Dont Know	Church of Zion	1	1	0	1	1	1	1	1	0	1	0	0	0	0	1	1	0	0
2	3	4/11/2013	Female	30	25-39y	none	0	0	1	Inhambane	Dont Know	Catholic	1	0	0	1	1	1	1	1	0	0	0	0	0	0	1	0	0	0
2	3	5/11/2013	Female	42	40-49y	secondary	1	0	3	Inhambane	Dont Know	Protestant-Evangelical	0	0	1	1	1	1	1	1	1	1	1	0	0	0	1	1	0	0
2	3	13/11/2013	Female	26	25-39y	none	0	0	1	Inhambane	Dont Know	Church of Zion	1	1	0	1	1	1	1	1	0	0	0	0	0	0	1	1	0	0
2	3	13/11/2013	Male	47	40-49y	primary	0	0	1	Inhambane	Dont Know	Church of Zion	0	0	1	1	1	1	1	1	1	1	1	0	0	0	1	1	0	0
2	3	14/11/2013	Male	33	25-39y	primary	0	0	1	Inhambane	YES	Muslim	0	0	0	0	0	0	0	1	0	0	1	0	0	0	1	0	0	0
2	3	19/11/2013	Female	23	18-24y	primary	1	0	1	Inhambane	Dont Know	Church of Zion	1	0	1	1	1	1	1	0	1	1	1	0	0	0	1	0	0	0
2	3	19/11/2013	Female	26	25-39y	primary	0	0	1	Inhambane	Dont Know	Church of Zion	1	1	1	1	1	1	1	0	1	1	1	0	0	0	1	0	0	0
2	3	19/11/2013	Female	20	18-24y	secondary	1	0	3	Inhambane	NO	Muslim	1	1	0	1	1	1	1	0	0	0	1	0	0	0	1	0	0	0
2	3	21/11/2013	Male	39	25-39y	primary	1	1	3	Inhambane	Dont Know	Protestant-Evangelical	1	0	1	1	1	1	1	1	1	1	1	0	0	0	1	1	0	0
2	3	22/11/2013	Male	27	25-39y	primary	0	0	1	Inhambane	Dont Know	Protestant-Evangelical	0	0	1	1	1	1	1	1	1	1	1	0	0	0	1	1	0	0
2	3	26/11/2013	Female	44	40-49y	primary	1	0	3	Inhambane	Dont Know	Catholic	1	0	1	1	1	1	1	1	1	1	1	0	0	0	1	1	0	0
2	3	27/11/2013	Male	58	50+y	primary	0	0	1	Inhambane	Dont Know	Catholic	0	0	1	1	1	1	1	1	1	0	1	0	0	0	1	1	0	0
2	3	28/11/2013	Female	29	25-39y	none	0	0	3	Inhambane	NO	Church of Zion	1	0	0	1	1	1	1	1	0	0	0	1	0	1	1	0	0	0
2	3	2/12/2013	Female	40	40-49y	none	0	0	1	Inhambane	Dont Know	Church of Zion	1	0	0	1	1	1	1	0	0	0	0	0	0	0	1	0	0	0
2	3	2/12/2013	Female	40	40-49y	none	0	0	3	Inhambane	NO	Protestant-Evangelical	1	0	1	1	1	1	1	1	1	1	1	0	0	0	1	1	0	0
2	3	5/12/2013	Female	69	50+y	primary	0	0	3	Inhambane	Dont Know	Protestant-Evangelical	1	0	1	1	1	1	1	1	1	1	1	0	0	0	1	1	0	0
2	3	5/12/2013	Female	31	25-39y	primary	1	0	3	Inhambane	Dont Know	Protestant-Evangelical	0	0	1	1	1	1	1	1	1	0	1	0	0	0	1	1	0	0
2	3	9/12/2013	Male	63	50+y	primary	0	0	3	Inhambane	Dont Know	Church of Zion	0	0	0	1	1	1	1	1	0	0	0	1	1	0	1	1	0	0
2	3	9/12/2013	Female	37	25-39y	primary	0	0	3	Inhambane	Dont Know	Protestant-Evangelical	1	1	0	1	1	1	1	1	0	0	0	0	0	0	1	0	0	0
2	3	9/12/2013	Male	26	25-39y	secondary	0	0	3	Inhambane	Dont Know	Catholic	1	0	0	1	1	1	1	1	0	1	0	1	1	0	1	1	0	1
2	3	12/12/2013	Female	36	25-39y	primary	1	0	1	Inhambane	YES	Catholic	0	0	1	1	1	1	1	1	1	1	1	0	0	0	1	1	0	0
2	3	12/12/2013	Male	38	25-39y	primary	0	0	1	Inhambane	NO	Catholic	1	1	1	1	1	1	1	1	1	1	1	0	0	0	1	1	0	0
2	3	12/12/2013	Female	19	18-24y	primary	0	0	1	Inhambane	Dont Know	Catholic	1	1	0	1	1	1	1	0	0	0	1	0	0	0	1	0	0	0
2	3	19/12/2013	Female	19	18-24y	secondary	0	0	3	Inhambane	NO	Catholic	1	1	0	1	1	1	1	1	0	0	0	0	0	0	1	0	0	1
2	3	6/1/2014	Male	67	50+y	primary	1	0	1	Inhambane	NO	Catholic	1	0	1	1	1	1	1	1	1	1	1	0	0	0	1	1	0	0
2	3	6/1/2014	Male	29	25-39y	primary	0	0	1	Inhambane	Dont Know	Protestant-Evangelical	0	0	0	1	1	1	1	1	0	1	0	1	1	0	1	1	0	0
2	3	6/1/2014	Male	25	25-39y	secondary	1	0	1	Inhambane	YES	Catholic	0	0	0	1	1	1	1	0	0	0	1	0	0	0	1	0	0	0
2	3	9/1/2014	Male	50	50+y	primary	1	0	1	Inhambane	YES	Catholic	0	0	1	1	1	1	1	1	1	1	1	0	0	0	1	1	0	0
2	3	10/1/2014	Female	24	18-24y	primary	0	0	3	Inhambane	Dont Know	Protestant-Evangelical	1	0	0	1	1	1	1	0	0	0	0	1	0	1	1	0	0	1
2	3	14/01/2014	Female	41	40-49y	none	1	0	3	Inhambane	NO	Church of Zion	1	0	1	1	1	1	1	0	1	1	1	0	0	0	1	0	0	0
2	3	16/01/2014	Male	29	25-39y	secondary	0	0	1	Inhambane	YES	Protestant-Evangelical	1	0	0	1	1	1	1	1	0	0	0	1	1	0	1	1	0	0
2	3	20/01/2014	Male	29	25-39y	secondary	0	0	1	Inhambane	Dont Know	no religion	1	0	0	1	1	1	1	0	0	0	0	0	0	0	1	0	0	0
2	3	22/01/2014	Female	29	25-39y	primary	0	0	1	Inhambane	YES	Catholic	1	0	0	1	1	1	1	0	0	0	0	0	0	0	1	0	0	0
2	3	24/01/2014	Male	38	25-39y	pre-university/university	1	0	3	Inhambane	Dont Know	Protestant-Evangelical	0	0	1	1	1	1	1	1	1	1	1	0	0	0	1	1	0	0
2	3	24/01/2014	Female	45	40-49y	primary	1	0	3	Inhambane	Dont Know	Catholic	0	0	0	1	1	1	1	1	0	0	0	0	0	0	1	1	0	1
2	3	24/01/2014	Female	66	50+y	primary	1	0	3	Inhambane	NO	Protestant-Evangelical	99	1	1	1	1	1	1	1	1	1	1	0	0	0	1	1	0	1
2	3	28/01/2014	Female	25	25-39y	secondary	0	0	1	Inhambane	YES	Catholic	1	1	0	1	1	1	1	1	0	0	1	0	0	0	1	0	0	0
2	3	28/01/2014	Male	49	40-49y	primary	1	0	1	Inhambane	YES	Protestant-Evangelical	0	0	1	1	1	1	1	1	1	1	1	0	0	0	1	1	0	0
2	3	30/01/2014	Male	45	40-49y	primary	0	0	1	Inhambane	YES	Catholic	0	0	0	1	1	1	1	1	0	0	0	1	1	0	1	1	0	0
2	3	30/01/2014	Female	44	40-49y	primary	0	0	1	Inhambane	YES	Catholic	0	1	0	1	1	1	1	1	0	0	1	0	0	0	1	1	0	0
2	3	4/2/2014	Male	60	50+y	primary	1	0	3	Inhambane	NO	Protestant-Evangelical	0	0	1	1	1	1	1	1	1	1	1	0	0	0	1	1	0	0
2	3	6/2/2014	Male	37	25-39y	primary	1	1	1	Inhambane	Dont Know	no religion	0	0	0	1	1	1	1	1	0	1	0	1	1	0	1	1	0	0
2	3	10/2/2014	Male	31	25-39y	primary	0	0	1	Inhambane	Dont Know	Protestant-Evangelical	0	0	0	1	1	1	1	1	0	0	0	0	0	0	1	0	0	0
2	3	11/2/2014	Male	36	25-39y	secondary	1	0	3	Inhambane	Dont Know	Catholic	0	0	1	1	1	1	1	1	1	1	1	0	0	0	1	1	0	0
2	3	11/2/2014	Female	34	25-39y	secondary	0	0	1	Inhambane	NO	Catholic	0	1	1	1	1	1	1	0	1	0	1	0	0	0	1	0	0	0
2	3	18/02/2014	Male	63	50+y	primary	0	0	1	Inhambane	NO	Muslim	1	1	0	1	1	1	1	1	0	0	0	0	0	0	1	0	0	0
2	3	21/02/2014	Female	25	25-39y	pre-university/university	0	0	1	Inhambane	YES	Protestant-Evangelical	0	0	1	1	1	1	1	0	1	1	1	0	0	0	1	0	0	0
2	3	21/02/2014	Female	50	50+y	primary	0	0	1	Inhambane	YES	Protestant-Evangelical	0	0	1	1	1	1	1	0	1	0	1	0	0	0	1	0	0	0
2	3	25/02/2014	Male	45	40-49y	secondary	0	0	1	Inhambane	NO	Protestant-Evangelical	0	0	1	1	1	1	1	1	1	1	1	0	0	0	1	1	0	0
2	3	27/02/2014	Female	50	50+y	primary	0	0	1	Inhambane	Dont Know	Catholic	1	0	1	1	1	1	1	1	1	1	1	0	0	0	1	1	0	0
2	3	4/3/2014	Female	25	25-39y	primary	0	0	1	Inhambane	Dont Know	Protestant-Evangelical	1	0	0	1	1	1	1	1	0	1	0	0	0	0	1	1	0	0
2	3	4/3/2014	Male	25	25-39y	secondary	1	0	3	Inhambane	NO	Protestant-Evangelical	0	0	0	1	1	1	1	1	0	0	0	1	0	1	1	0	0	0
2	3	7/3/2014	Female	42	40-49y	primary	0	0	1	Inhambane	Dont Know	Protestant-Evangelical	1	0	0	1	1	1	1	0	0	1	1	0	0	0	1	0	0	0
2	3	10/3/2014	Female	37	25-39y	primary	1	0	2	Inhambane	NO	Protestant-Evangelical	1	1	0	1	1	1	1	0	0	1	0	0	0	0	1	0	0	1
2	3	11/3/2014	Male	48	40-49y	pre-university/university	1	0	3	Inhambane	Dont Know	Protestant-Evangelical	0	0	0	1	1	1	1	1	0	0	0	1	1	0	1	1	0	0
2	3	12/3/2014	Female	24	18-24y	primary	0	0	1	Inhambane	Dont Know	Protestant-Evangelical	1	0	0	1	1	1	1	1	0	0	1	0	0	0	1	0	0	0
2	3	12/3/2014	Female	39	25-39y	secondary	1	0	3	Inhambane	Dont Know	Protestant-Evangelical	0	0	1	1	1	1	1	1	1	1	1	0	0	0	1	1	0	0
2	3	14/03/2014	Male	29	25-39y	primary	0	0	1	Inhambane	YES	Protestant-Evangelical	0	0	0	1	1	1	1	0	0	1	1	0	0	0	1	0	0	1
2	3	14/03/2014	Female	25	25-39y	pre-university/university	1	0	3	Inhambane	Dont Know	Catholic	0	0	1	1	1	1	1	1	1	1	1	0	0	0	1	1	0	0
2	3	17/03/2014	Male	40	40-49y	primary	0	0	1	Inhambane	Dont Know	no religion	1	1	0	1	1	1	1	1	0	0	0	0	0	0	1	0	0	0
2	3	18/03/2014	Female	27	25-39y	none	0	0	1	Inhambane	Dont Know	Church of Zion	1	0	1	1	1	1	1	1	1	1	1	0	0	0	1	1	0	0
2	3	19/03/2014	Female	41	40-49y	primary	1	0	1	Inhambane	Dont Know	Catholic	0	1	0	1	1	1	1	1	0	1	0	0	0	0	1	1	0	0
2	3	20/03/2014	Female	26	25-39y	primary	0	0	2	Inhambane	Dont Know	Protestant-Evangelical	1	1	0	1	1	1	1	1	0	1	0	0	0	0	1	1	0	0
2	3	20/03/2014	Female	36	25-39y	primary	0	0	1	Inhambane	YES	Protestant-Evangelical	1	0	0	1	1	1	1	0	0	0	0	0	0	0	1	0	0	0
2	3	21/03/2014	Female	29	25-39y	primary	0	0	3	Inhambane	NO	Catholic	1	0	1	0	1	1	1	1	1	1	1	0	0	0	1	1	0	0
2	3	24/03/2014	Female	50	50+y	primary	0	0	3	Inhambane	NO	Protestant-Evangelical	1	0	1	1	1	1	1	1	1	1	1	0	0	0	1	1	0	0
2	3	24/03/2014	Female	22	18-24y	secondary	1	0	1	Inhambane	NO	Catholic	0	0	1	1	1	1	1	1	1	1	1	0	0	0	1	1	0	0
2	3	1/4/2014	Female	46	40-49y	primary	1	0	3	Inhambane	Dont Know	Protestant-Evangelical	1	1	1	1	1	1	1	1	1	1	1	0	0	0	1	1	0	0
2	3	9/4/2014	Female	27	25-39y	secondary	1	0	3	Inhambane	NO	Protestant-Evangelical	0	0	1	1	1	1	1	1	1	1	1	0	0	0	1	1	0	0
2	3	10/4/2014	Male	62	50+y	primary	0	0	1	Inhambane	Dont Know	Catholic	1	0	0	0	0	0	0	0	0	0	1	0	0	0	1	0	0	0
2	3	10/4/2014	Female	26	25-39y	pre-university/university	1	0	1	Inhambane	NO	Protestant-Evangelical	0	1	1	1	1	1	1	1	1	1	1	0	0	0	1	1	0	0
2	3	15/04/2014	Female	37	25-39y	primary	0	0	1	Inhambane	Dont Know	Protestant-Evangelical	0	0	0	1	1	1	1	0	0	0	0	0	0	0	1	0	0	0
2	3	15/04/2014	Male	50	50+y	primary	1	0	1	Inhambane	Dont Know	Protestant-Evangelical	0	0	1	1	1	1	1	0	1	1	1	0	0	0	1	0	0	0
2	3	17/04/2014	Female	30	25-39y	pre-university/university	1	0	1	Inhambane	YES	Protestant-Evangelical	0	0	1	1	1	1	1	1	1	1	1	0	0	0	1	1	0	0
2	3	29/04/2014	Male	30	25-39y	primary	1	0	1	Inhambane	YES	Protestant-Evangelical	0	0	0	1	1	1	1	1	0	0	0	0	0	0	1	0	0	0
2	3	5/5/2014	Female	42	40-49y	secondary	0	0	3	Inhambane	NO	Catholic	0	0	1	1	1	1	1	1	1	1	1	0	0	0	1	1	0	0
2	3	6/5/2014	Female	28	25-39y	pre-university/university	0	0	3	Inhambane	Dont Know	Protestant-Evangelical	1	0	1	1	1	1	1	1	1	1	1	0	0	0	1	1	0	0
2	3	15/05/2014	Male	39	25-39y	primary	1	0	3	Inhambane	Dont Know	Protestant-Evangelical	0	0	0	1	1	1	1	1	0	0	0	0	0	0	1	0	0	0
2	3	19/05/2014	Female	52	50+y	primary	1	0	1	Inhambane	Dont Know	Protestant-Evangelical	0	0	1	1	1	1	1	1	1	1	1	0	0	0	1	1	0	0
2	3	26/05/2014	Female	37	25-39y	primary	1	0	3	Inhambane	NO	Church of Zion	1	0	0	1	1	1	1	0	0	1	1	0	0	0	1	0	0	0
2	3	27/05/2014	Female	52	50+y	none	1	0	3	Inhambane	Dont Know	Catholic	1	0	1	1	1	1	1	1	1	1	1	0	0	0	1	1	0	0
2	3	29/05/2014	Female	43	40-49y	primary	1	0	1	Inhambane	NO	Protestant-Evangelical	0	0	1	1	1	1	1	1	1	1	1	0	0	0	1	1	0	0
2	3	3/6/2014	Female	63	50+y	none	1	0	3	Inhambane	NO	Church of Zion	0	0	0	1	1	1	1	1	0	1	1	0	0	0	1	1	0	0
2	3	5/6/2014	Female	30	25-39y	none	0	0	1	Inhambane	YES	Protestant-Evangelical	1	0	1	1	1	1	1	1	1	1	1	0	0	0	1	1	0	0
2	3	5/6/2014	Female	42	40-49y	pre-university/university	0	0	1	Inhambane	YES	Protestant-Evangelical	0	0	1	1	1	1	1	1	1	1	1	0	0	0	1	1	0	0
2	3	9/6/2014	Female	22	18-24y	pre-university/university	0	0	2	Inhambane	YES	Church of Zion	1	0	1	1	1	1	1	1	1	1	1	0	0	0	1	1	0	0
2	3	11/6/2014	Female	39	25-39y	primary	0	0	1	Inhambane	Dont Know	no religion	1	0	1	1	1	1	1	1	1	1	1	0	0	0	1	1	0	0
2	3	13/06/2014	Female	39	25-39y	primary	1	0	1	Inhambane	YES	Protestant-Evangelical	1	0	1	1	1	1	1	0	1	1	1	0	0	0	1	0	0	0
2	3	17/06/2014	Male	22	18-24y	primary	1	0	1	Inhambane	YES	Protestant-Evangelical	1	0	1	1	1	1	1	0	1	1	1	0	0	0	1	0	0	1
2	3	17/06/2014	Female	30	25-39y	secondary	0	0	2	Inhambane	Dont Know	Protestant-Evangelical	0	1	0	1	1	1	1	0	0	0	1	0	0	0	1	0	0	0
2	3	17/06/2014	Female	25	25-39y	pre-university/university	0	0	3	Inhambane	YES	Protestant-Evangelical	1	0	1	1	1	1	1	1	1	1	1	0	0	0	1	1	0	0
2	3	27/06/2014	Female	42	40-49y	secondary	0	0	1	Inhambane	Dont Know	Muslim	0	0	0	1	1	1	1	1	0	0	0	1	1	0	1	1	0	0
2	3	2/7/2014	Male	42	40-49y	secondary	1	0	1	Inhambane	Dont Know	Protestant-Evangelical	0	0	1	1	1	1	1	0	1	1	1	0	0	0	1	0	0	0
2	5	3/9/2013	Female	29	25-39y	pre-university/university	0	0	3	Inhambane	Dont Know	Catholic	1	1	1	1	1	1	1	1	1	1	1	0	0	0	1	1	0	0
2	5	3/9/2013	Female	29	25-39y	pre-university/university	0	0	1	Inhambane	YES	Catholic	0	0	1	1	1	1	1	1	1	1	1	0	0	0	1	1	0	0
2	5	3/9/2013	Male	37	25-39y	primary	1	0	1	Inhambane	Dont Know	Catholic	0	0	1	1	1	1	1	1	1	1	1	0	0	0	1	1	0	0
2	5	3/9/2013	Male	30	25-39y	primary	1	0	1	Inhambane	Dont Know	Protestant-Evangelical	99	0	1	1	1	1	1	1	1	0	1	0	0	0	1	1	0	0
2	5	4/9/2013	Male	32	25-39y	primary	1	0	3	Inhambane	Dont Know	Protestant-Evangelical	1	0	0	1	1	1	1	1	0	0	0	1	1	0	1	1	0	0
2	5	4/9/2013	Female	26	25-39y	none	0	0	1	Inhambane	Dont Know	no religion	1	1	1	1	1	1	1	0	1	0	1	0	0	0	1	0	0	0
2	5	9/9/2013	Female	53	50+y	none	1	0	3	Inhambane	Dont Know	Church of Zion	1	1	0	1	1	1	1	1	0	0	0	1	1	0	1	1	0	0
2	5	9/9/2013	Female	32	25-39y	primary	0	1	3	Inhambane	Dont Know	Catholic	1	0	1	1	1	1	1	1	1	1	1	0	0	0	1	1	0	1
2	5	10/9/2013	Female	50	50+y	secondary	0	0	3	Inhambane	Dont Know	Protestant-Evangelical	1	0	0	1	1	1	1	1	0	1	1	0	0	0	1	1	0	0
2	5	10/9/2013	Male	55	50+y	primary	0	0	3	Inhambane	NO	no religion	1	0	0	1	1	1	1	1	0	0	0	1	1	0	1	1	0	0
2	5	12/9/2013	Female	41	40-49y	primary	0	0	2	Inhambane	Dont Know	Church of Zion	1	0	0	1	1	1	1	0	0	0	1	0	0	0	1	0	0	0
2	5	13/09/2013	Male	41	40-49y	primary	0	0	1	Inhambane	YES	Protestant-Evangelical	0	0	1	1	1	1	1	0	1	1	1	0	0	0	1	0	0	0
2	5	16/09/2013	Female	40	40-49y	primary	0	0	3	Inhambane	YES	Protestant-Evangelical	1	1	0	1	1	1	1	1	0	0	0	1	0	1	1	0	0	0
2	5	16/09/2013	Female	22	18-24y	primary	1	0	3	Inhambane	NO	Protestant-Evangelical	1	0	0	1	1	1	1	0	0	1	1	0	0	0	1	0	0	0
2	5	17/09/2013	Female	24	18-24y	secondary	0	0	1	Inhambane	Dont Know	Protestant-Evangelical	1	1	1	1	1	1	1	1	1	1	1	0	0	0	1	1	0	1
2	5	18/09/2013	Female	48	40-49y	primary	1	0	3	Inhambane	Dont Know	Protestant-Evangelical	1	1	1	1	1	1	1	1	1	1	1	0	0	0	1	1	0	0
2	5	19/09/2013	Male	38	25-39y	primary	1	0	3	Inhambane	NO	Church of Zion	0	0	1	1	1	1	1	1	1	1	1	0	0	0	1	1	0	0
2	5	23/09/2013	Female	46	40-49y	primary	0	0	1	Inhambane	Dont Know	Protestant-Evangelical	1	1	1	1	1	1	1	0	1	1	1	0	0	0	1	0	0	0
2	5	23/09/2013	Female	27	25-39y	primary	0	0	2	Inhambane	YES	Protestant-Evangelical	1	0	0	1	1	1	1	0	0	0	0	0	0	0	1	0	1	0
2	5	23/09/2013	Female	50	50+y	primary	0	0	3	Inhambane	NO	Protestant-Evangelical	1	1	1	1	1	1	1	1	1	1	1	0	0	0	1	1	0	0
2	5	27/09/2013	Male	34	25-39y	primary	0	0	1	Inhambane	YES	no religion	0	1	1	1	1	1	1	1	1	1	1	0	0	0	1	1	0	0
2	5	27/09/2013	Female	25	25-39y	primary	1	0	1	Inhambane	NO	Church of Zion	0	0	1	1	1	1	1	1	1	1	1	0	0	0	1	1	0	0
2	5	7/10/2013	Female	50	50+y	primary	1	0	3	Inhambane	Dont Know	Protestant-Evangelical	1	0	0	1	1	1	1	1	0	0	1	0	0	0	1	1	0	0
2	5	7/10/2013	Female	32	25-39y	none	0	0	3	Inhambane	Dont Know	Protestant-Evangelical	1	0	0	1	1	1	1	1	0	1	0	0	0	0	1	1	0	0
2	5	8/10/2013	Female	26	25-39y	secondary	0	1	3	Inhambane	NO	Catholic	1	1	0	1	1	1	1	1	0	1	0	1	1	0	1	1	0	0
2	5	16/10/2013	Male	27	25-39y	primary	1	0	1	Inhambane	Dont Know	no religion	0	0	1	1	1	1	1	1	1	1	1	0	0	0	1	1	0	0
2	5	16/10/2013	Female	41	40-49y	primary	1	0	3	Inhambane	Dont Know	Muslim	1	1	1	1	1	1	1	1	1	1	1	0	0	0	1	1	0	0
2	5	16/10/2013	Female	37	25-39y	primary	0	0	3	Inhambane	Dont Know	Catholic	0	0	1	1	1	1	1	1	1	1	1	0	0	0	1	1	0	0
2	5	22/10/2013	Female	20	18-24y	secondary	0	0	1	Inhambane	Dont Know	Protestant-Evangelical	1	1	0	1	1	1	1	1	0	0	1	0	0	0	1	0	0	0
2	5	23/10/2013	Male	35	25-39y	primary	1	0	3	Inhambane	Dont Know	no religion	0	0	0	1	1	1	1	0	0	0	0	0	0	0	1	0	0	0
2	5	25/10/2013	Male	37	25-39y	secondary	1	0	1	Inhambane	Dont Know	Catholic	0	0	1	1	1	1	1	1	1	1	1	0	0	0	1	1	0	0
2	5	25/10/2013	Female	34	25-39y	primary	0	0	1	Inhambane	Dont Know	no religion	1	0	0	1	1	1	1	1	0	1	0	0	0	0	1	1	0	0
2	5	28/10/2013	Female	23	18-24y	primary	1	0	3	Inhambane	Dont Know	Protestant-Evangelical	1	1	1	1	1	1	1	1	1	0	1	0	0	0	1	1	0	0
2	5	28/10/2013	Male	26	25-39y	secondary	1	0	3	Inhambane	NO	Protestant-Evangelical	0	0	1	1	1	1	1	1	1	1	1	0	0	0	1	1	0	0
2	5	28/10/2013	Female	30	25-39y	secondary	1	0	3	Inhambane	Dont Know	Catholic	0	0	1	1	1	1	1	1	1	1	1	0	0	0	1	1	0	0
2	5	28/10/2013	Male	28	25-39y	none	1	0	3	Inhambane	Dont Know	Protestant-Evangelical	99	0	1	1	1	1	1	1	1	1	1	0	0	0	1	1	0	0
2	5	28/10/2013	Male	53	50+y	primary	1	1	3	Inhambane	NO	Catholic	0	0	0	1	1	1	1	0	0	0	0	1	0	1	1	0	0	0
2	5	28/10/2013	Female	28	25-39y	primary	0	0	1	Inhambane	YES	Protestant-Evangelical	1	0	1	1	1	1	1	0	1	0	1	0	0	0	1	0	0	0
2	5	29/10/2013	Female	21	18-24y	pre-university/university	0	0	3	Inhambane	NO	Muslim	1	0	1	1	1	1	1	0	1	1	1	0	0	0	1	0	0	0
2	5	29/10/2013	Male	48	40-49y	secondary	0	0	1	Inhambane	Dont Know	Protestant-Evangelical	1	1	1	1	1	1	1	1	1	1	1	0	0	0	1	1	0	0
2	5	30/10/2013	Female	27	25-39y	primary	0	0	3	Inhambane	Dont Know	Catholic	0	0	1	1	1	1	1	0	1	1	1	0	0	0	1	0	0	0
2	5	30/10/2013	Male	20	18-24y	secondary	1	0	3	Inhambane	Dont Know	Muslim	1	0	0	1	1	1	1	1	0	0	0	1	1	0	1	1	0	0
2	5	30/10/2013	Female	26	25-39y	primary	0	0	3	Inhambane	Dont Know	no religion	1	0	1	1	1	1	1	1	1	1	0	0	0	0	1	1	0	0
2	5	4/11/2013	Male	33	25-39y	pre-university/university	1	0	1	Inhambane	NO	Protestant-Evangelical	0	0	0	1	1	1	1	1	0	1	1	0	0	0	1	1	0	0
2	5	5/11/2013	Female	21	18-24y	pre-university/university	0	0	1	Inhambane	YES	Muslim	1	0	0	1	1	1	1	0	0	0	1	0	0	0	1	0	0	0
2	5	5/11/2013	Male	35	25-39y	secondary	0	0	1	Inhambane	YES	no religion	99	0	0	1	1	1	1	1	0	0	1	0	0	0	1	0	0	0
2	5	7/11/2013	Female	32	25-39y	primary	0	1	3	Inhambane	Dont Know	Catholic	1	0	0	1	1	1	1	0	0	0	0	0	0	0	1	0	1	0
2	5	7/11/2013	Female	60	50+y	none	1	0	3	Inhambane	Dont Know	no religion	1	0	1	1	1	1	1	1	1	1	1	0	0	0	1	1	0	0
2	5	15/01/2014	Female	39	25-39y	primary	1	0	3	Inhambane	Dont Know	Protestant-Evangelical	1	1	1	1	1	1	1	1	1	1	1	0	0	0	1	1	0	0
2	5	15/01/2014	Female	42	40-49y	primary	1	0	3	Inhambane	Dont Know	Other	1	1	1	1	1	1	1	1	1	1	1	0	0	0	1	1	0	0
2	5	16/01/2014	Male	23	18-24y	primary	0	0	3	Inhambane	Dont Know	no religion	1	1	0	1	1	1	1	1	0	1	0	1	1	0	1	1	0	0
2	5	16/01/2014	Male	40	40-49y	primary	0	0	1	Inhambane	YES	Catholic	0	0	1	1	1	1	1	1	1	1	1	0	0	0	1	1	0	0
2	5	17/01/2014	Male	25	25-39y	pre-university/university	1	0	3	Inhambane	NO	Protestant-Evangelical	0	0	0	0	0	0	0	0	0	0	0	0	0	0	1	0	0	0
2	5	21/01/2014	Male	37	25-39y	primary	0	0	1	Inhambane	Dont Know	Protestant-Evangelical	0	0	0	0	0	1	1	1	0	0	0	1	1	0	1	1	0	0
2	5	22/01/2014	Male	47	40-49y	primary	1	0	3	Inhambane	Dont Know	Protestant-Evangelical	1	0	1	1	1	1	1	1	1	1	1	0	0	0	1	1	0	0
2	5	22/01/2014	Female	27	25-39y	primary	1	0	1	Inhambane	Dont Know	Church of Zion	1	0	0	0	0	0	0	0	0	0	0	0	0	0	1	0	0	0
2	5	23/01/2014	Female	25	25-39y	secondary	0	0	2	Inhambane	Dont Know	Protestant-Evangelical	1	0	1	1	1	1	1	0	1	0	1	0	0	0	1	0	0	0
2	5	24/01/2014	Male	38	25-39y	secondary	0	0	3	Inhambane	Dont Know	Catholic	0	0	1	1	1	1	1	1	1	1	1	0	0	0	1	0	0	0
2	5	24/01/2014	Female	43	40-49y	primary	1	0	3	Inhambane	Dont Know	Protestant-Evangelical	1	1	1	1	1	1	1	1	1	1	1	0	0	0	1	1	0	0
2	5	27/01/2014	Male	29	25-39y	secondary	1	0	3	Inhambane	NO	Catholic	1	1	1	1	1	1	1	1	1	1	0	0	0	0	1	1	0	0
2	5	28/01/2014	Female	34	25-39y	primary	0	0	1	Inhambane	YES	Protestant-Evangelical	1	1	0	1	1	1	1	0	0	1	0	1	0	1	1	0	0	0
2	5	28/01/2014	Female	38	25-39y	none	1	0	3	Inhambane	Dont Know	Church of Zion	1	1	1	1	1	1	1	1	1	1	1	0	0	0	1	1	0	0
2	5	29/01/2014	Female	39	25-39y	primary	0	0	3	Inhambane	Dont Know	Catholic	99	0	1	1	1	1	1	1	1	1	1	0	0	0	1	1	0	0
2	5	5/2/2014	Male	70	50+y	pre-university/university	1	0	3	Inhambane	Dont Know	Catholic	1	1	0	1	1	1	1	0	0	0	1	0	0	0	1	0	0	0
2	5	5/2/2014	Female	29	25-39y	pre-university/university	1	0	1	Inhambane	Dont Know	Catholic	99	0	1	1	1	1	1	1	1	1	1	0	0	0	1	1	0	0
2	5	5/2/2014	Female	32	25-39y	none	0	0	3	Inhambane	Dont Know	Church of Zion	1	0	0	1	1	1	1	0	0	0	0	0	0	0	1	0	0	0
2	5	12/2/2014	Male	33	25-39y	primary	0	0	1	Inhambane	NO	Church of Zion	0	0	0	1	1	1	1	0	0	1	1	0	0	0	1	0	0	0
2	5	14/02/2014	Female	29	25-39y	primary	0	0	3	Inhambane	Dont Know	Catholic	0	0	1	1	1	1	1	1	1	1	1	0	0	0	1	1	0	0
2	5	19/02/2014	Female	48	40-49y	none	1	0	1	Inhambane	Dont Know	no religion	1	0	1	1	1	1	1	1	1	1	1	0	0	0	1	1	0	0
2	5	20/02/2014	Male	22	18-24y	pre-university/university	1	0	1	Inhambane	YES	Catholic	0	0	1	1	1	1	1	0	1	1	1	0	0	0	1	0	0	0
2	5	21/02/2014	Female	25	25-39y	primary	1	0	1	Inhambane	Dont Know	no religion	1	1	0	1	1	1	1	0	0	1	0	0	0	0	1	0	0	0
2	5	27/02/2014	Male	33	25-39y	primary	1	1	1	Inhambane	Dont Know	Protestant-Evangelical	1	0	0	1	1	1	1	1	0	0	0	0	0	0	1	1	0	0
2	5	4/3/2014	Female	26	25-39y	pre-university/university	1	0	3	Inhambane	NO	Protestant-Evangelical	1	0	1	1	1	1	1	1	1	1	1	0	0	0	1	1	0	1
2	5	4/3/2014	Female	24	18-24y	pre-university/university	1	0	1	Inhambane	YES	no religion	1	1	0	1	1	1	1	0	0	0	0	0	0	0	1	0	0	0
2	5	4/3/2014	Male	27	25-39y	secondary	1	0	1	Inhambane	Dont Know	Muslim	1	1	0	1	1	1	1	0	0	0	0	0	0	0	1	0	0	0
2	5	7/3/2014	Male	49	40-49y	primary	1	0	1	Inhambane	Dont Know	no religion	0	0	1	1	1	1	1	1	1	1	1	0	0	0	1	1	0	0
2	5	11/3/2014	Male	35	25-39y	pre-university/university	1	0	3	Inhambane	NO	Catholic	0	0	1	1	1	1	1	1	1	1	1	0	0	0	1	1	0	0
2	5	11/3/2014	Male	39	25-39y	primary	0	0	1	Inhambane	Dont Know	Church of Zion	0	0	0	1	1	1	1	1	0	0	0	0	0	0	1	1	0	0
2	5	31/03/2014	Female	44	40-49y	none	0	0	3	Inhambane	Dont Know	Protestant-Evangelical	1	0	1	1	1	1	1	1	1	1	1	0	0	0	1	1	0	0
2	5	1/4/2014	Male	23	18-24y	primary	0	0	1	Inhambane	YES	Protestant-Evangelical	0	0	0	1	1	1	1	0	0	0	0	0	0	0	1	0	0	0
2	5	1/4/2014	Female	39	25-39y	primary	0	0	3	Inhambane	Dont Know	Church of Zion	1	0	0	0	0	0	0	1	0	0	0	0	0	0	1	0	0	0
2	5	4/4/2014	Female	36	25-39y	primary	0	0	2	Inhambane	Dont Know	Protestant-Evangelical	1	1	0	1	1	1	1	0	0	0	0	0	0	0	1	0	0	0
2	5	4/4/2014	Male	26	25-39y	pre-university/university	1	0	3	Inhambane	Dont Know	Catholic	1	0	0	1	1	1	1	0	0	0	1	0	0	0	1	0	0	0
2	5	8/4/2014	Female	32	25-39y	none	0	0	2	Inhambane	Dont Know	Protestant-Evangelical	1	1	1	1	1	1	1	1	1	1	1	0	0	0	1	1	0	0
2	5	10/4/2014	Female	38	25-39y	primary	0	0	3	Inhambane	Dont Know	Protestant-Evangelical	0	0	0	1	1	1	1	1	0	0	1	0	0	0	1	1	0	0
2	5	14/04/2014	Female	50	50+y	primary	0	0	3	Inhambane	Dont Know	Catholic	1	0	1	1	1	1	1	1	1	1	1	0	0	0	1	1	0	0
2	5	14/04/2014	Female	40	40-49y	none	0	0	3	Inhambane	Dont Know	Church of Zion	1	1	0	1	1	1	1	0	0	0	1	0	0	0	1	0	0	0
2	5	15/04/2014	Female	39	25-39y	primary	0	0	3	Inhambane	NO	Protestant-Evangelical	1	0	1	1	1	1	1	1	1	1	1	0	0	0	1	1	0	0
2	5	17/04/2014	Female	37	25-39y	secondary	0	0	2	Inhambane	NO	Catholic	0	0	1	1	1	1	1	1	1	1	1	0	0	0	1	1	0	0
2	5	30/04/2014	Male	26	25-39y	primary	0	0	1	Inhambane	Dont Know	Catholic	1	0	0	1	1	1	1	1	0	0	0	0	0	0	1	0	0	0
2	5	5/5/2014	Female	40	40-49y	primary	0	1	3	Inhambane	Dont Know	Protestant-Evangelical	1	0	1	1	1	1	1	1	1	1	1	0	0	0	1	1	0	0
2	5	5/5/2014	Female	28	25-39y	primary	0	0	2	Inhambane	NO	Protestant-Evangelical	1	1	0	1	1	1	1	1	0	1	1	0	0	0	1	1	0	0
2	5	8/5/2014	Female	47	40-49y	none	0	0	3	Inhambane	YES	no religion	1	0	1	1	1	1	1	1	1	1	1	0	0	0	1	1	0	0
2	5	9/5/2014	Female	48	40-49y	primary	0	0	3	Inhambane	Dont Know	Protestant-Evangelical	1	0	1	1	1	1	1	0	1	1	1	0	0	0	1	0	0	0
2	5	13/05/2014	Female	27	25-39y	primary	0	0	2	Inhambane	Dont Know	Catholic	1	0	0	0	0	0	0	1	0	0	0	0	0	0	1	0	0	0
2	5	16/05/2014	Female	31	25-39y	primary	1	0	3	Inhambane	Dont Know	Protestant-Evangelical	1	1	0	1	1	1	1	0	0	0	0	0	0	0	1	0	0	0
2	5	19/05/2014	Male	27	25-39y	primary	0	0	2	Inhambane	YES	no religion	1	1	1	1	1	1	1	1	1	1	1	0	0	0	1	1	0	0
2	5	20/05/2014	Male	39	25-39y	primary	0	0	1	Inhambane	Dont Know	Catholic	99	0	0	1	1	1	1	0	0	0	0	0	0	0	1	0	0	0
2	5	23/05/2014	Male	30	25-39y	primary	1	0	2	Inhambane	Dont Know	Protestant-Evangelical	0	0	0	1	1	1	1	1	0	0	1	0	0	0	1	0	0	0
2	5	23/05/2014	Male	35	25-39y	primary	0	0	1	Inhambane	Dont Know	no religion	1	1	0	1	1	1	1	1	0	0	0	1	1	0	1	1	0	0
2	5	27/05/2014	Female	32	25-39y	primary	1	0	1	Inhambane	YES	Protestant-Evangelical	1	0	1	1	1	1	1	1	1	0	1	0	0	0	1	1	0	0
2	5	29/05/2014	Female	30	25-39y	secondary	0	0	3	Inhambane	Dont Know	Protestant-Evangelical	0	0	1	1	1	1	1	1	1	1	1	0	0	0	1	1	0	0
2	5	2/6/2014	Female	40	40-49y	primary	0	0	3	Inhambane	Dont Know	Church of Zion	1	1	0	0	0	0	0	1	0	0	0	0	0	0	1	0	0	0
2	5	5/6/2014	Male	54	50+y	secondary	1	0	1	Inhambane	YES	Catholic	0	0	0	1	1	1	1	0	0	0	1	0	0	0	1	0	0	0
2	5	5/6/2014	Female	58	50+y	primary	0	0	3	Inhambane	NO	Catholic	1	1	0	0	0	0	0	1	0	0	0	0	0	0	1	0	0	0
2	5	10/6/2014	Male	31	25-39y	primary	1	0	3	Inhambane	Dont Know	Protestant-Evangelical	0	0	1	1	1	1	1	1	1	0	1	0	0	0	1	1	0	0
2	5	11/6/2014	Female	50	50+y	none	1	0	2	Inhambane	NO	Protestant-Evangelical	1	1	0	1	1	1	1	0	0	0	1	0	0	0	1	0	0	0
2	5	16/06/2014	Female	44	40-49y	primary	0	0	2	Inhambane	NO	Muslim	0	0	1	1	1	1	1	1	1	1	1	0	0	0	1	1	0	0
2	5	17/06/2014	Male	18	18-24y	pre-university/university	1	0	3	Inhambane	Dont Know	Catholic	1	1	1	1	1	1	1	1	1	1	1	0	0	0	1	1	0	0
2	5	18/06/2014	Male	30	25-39y	pre-university/university	1	0	1	Inhambane	Dont Know	Catholic	0	0	0	1	1	1	1	0	0	0	0	0	0	0	1	0	0	0
2	5	30/06/2014	Female	23	18-24y	secondary	1	0	1	Inhambane	Dont Know	Catholic	1	1	0	1	1	1	1	1	0	0	1	0	0	0	1	1	0	0
2	5	3/7/2014	Female	40	40-49y	secondary	1	0	2	Inhambane	NO	Protestant-Evangelical	99	0	1	1	1	1	1	1	1	1	1	0	0	0	1	1	0	0
2	5	7/7/2014	Male	34	25-39y	secondary	0	0	2	Inhambane	Dont Know	no religion	1	1	1	1	1	1	1	1	1	1	1	0	0	0	1	1	0	0
2	5	7/7/2014	Female	20	18-24y	secondary	0	0	1	Inhambane	Dont Know	Protestant-Evangelical	1	1	0	1	1	1	1	0	0	0	0	0	0	0	1	0	0	0
2	5	8/7/2014	Female	37	25-39y	primary	0	0	1	Inhambane	Dont Know	Church of Zion	1	0	1	1	1	1	1	1	1	1	1	0	0	0	1	1	0	0
2	5	30/07/2014	Female	35	25-39y	none	0	0	1	Inhambane	Dont Know	Protestant-Evangelical	1	1	0	1	1	1	1	1	0	0	1	0	0	0	1	1	0	1
2	5	4/8/2014	Male	51	50+y	primary	1	0	3	Inhambane	Dont Know	Protestant-Evangelical	0	0	0	1	1	1	1	0	0	0	0	0	0	0	1	0	0	0
2	5	18/08/2014	Female	30	25-39y	primary	0	0	3	Inhambane	NO	Protestant-Evangelical	1	1	1	1	1	1	1	1	1	1	1	0	0	0	1	1	0	0
2	5	19/08/2014	Female	36	25-39y	secondary	1	0	2	Inhambane	Dont Know	Protestant-Evangelical	1	0	1	1	1	1	1	1	1	1	1	0	0	0	1	1	0	0
2	7	9/12/2013	Female	38	25-39y	primary	0	0	3	Inhambane	NO	Catholic	1	0	0	1	1	1	1	0	0	0	1	0	0	0	1	0	0	0
2	7	10/12/2013	Male	36	25-39y	primary	0	0	1	Inhambane	Dont Know	Church of Zion	1	0	1	1	1	1	1	1	1	0	1	0	0	0	1	1	0	0
2	7	16/12/2013	Female	27	25-39y	secondary	0	0	1	Inhambane	NO	Catholic	1	0	1	1	1	1	1	1	1	1	1	0	0	0	1	1	0	0
2	7	17/12/2013	Female	33	25-39y	primary	0	0	3	Inhambane	NO	Catholic	1	0	1	1	1	1	1	1	1	1	1	0	0	0	1	1	0	0
2	7	13/01/2014	Male	19	18-24y	primary	0	0	1	Inhambane	NO	Protestant-Evangelical	0	0	1	1	1	1	1	1	1	1	1	0	0	0	1	1	0	0
2	7	23/01/2014	Female	37	25-39y	none	0	0	3	Inhambane	YES	Church of Zion	1	0	1	1	1	1	1	1	1	1	1	0	0	0	1	1	0	0
2	7	23/01/2014	Female	40	40-49y	none	0	0	3	Inhambane	NO	Church of Zion	1	0	0	1	1	1	1	1	0	0	0	1	0	1	1	0	0	0
2	7	23/01/2014	Female	28	25-39y	none	1	0	1	Inhambane	Dont Know	Protestant-Evangelical	1	1	0	1	1	1	1	1	0	0	0	0	0	0	1	0	0	0
2	7	23/01/2014	Female	22	18-24y	primary	0	0	1	Inhambane	NO	Church of Zion	1	0	0	1	1	1	1	0	0	0	0	0	0	0	1	0	0	0
2	7	28/01/2014	Female	45	40-49y	primary	1	0	3	Inhambane	NO	Catholic	1	1	0	1	1	1	1	1	0	1	0	0	0	0	1	1	0	0
2	7	28/01/2014	Male	39	25-39y	none	0	0	1	Inhambane	YES	Catholic	0	0	0	1	1	1	1	1	0	0	0	0	0	0	1	1	0	0
2	7	29/01/2014	Female	35	25-39y	primary	0	0	1	Inhambane	YES	no religion	1	1	1	1	1	1	1	1	1	1	1	0	0	0	1	1	0	0
2	7	4/2/2014	Female	47	40-49y	pre-university/university	0	0	1	Inhambane	Dont Know	Catholic	0	0	1	1	1	1	1	1	1	1	1	0	0	0	1	1	0	0
2	7	11/2/2014	Female	39	25-39y	primary	1	0	3	Inhambane	NO	Church of Zion	0	0	1	1	1	1	1	1	1	0	1	0	0	0	1	0	0	0
2	7	13/02/2014	Female	44	40-49y	pre-university/university	1	0	2	Inhambane	NO	Catholic	0	0	1	1	1	1	1	1	1	1	1	0	0	0	1	1	0	0
2	7	19/02/2014	Female	25	25-39y	secondary	0	0	2	Inhambane	NO	Protestant-Evangelical	0	0	1	1	1	1	1	1	1	1	1	0	0	0	1	1	0	0
2	7	21/02/2014	Female	26	25-39y	secondary	0	0	2	Inhambane	Dont Know	Church of Zion	99	0	1	1	1	1	1	1	1	1	1	0	0	0	1	1	0	0
2	7	5/3/2014	Male	42	40-49y	pre-university/university	0	0	1	Inhambane	NO	Catholic	0	0	1	1	1	1	1	1	1	1	1	0	0	0	1	1	0	0
2	7	11/3/2014	Female	36	25-39y	primary	0	0	1	Inhambane	NO	Church of Zion	0	0	1	1	1	1	1	1	1	1	1	0	0	0	1	1	0	0
2	7	26/03/2014	Male	32	25-39y	primary	0	0	1	Inhambane	Dont Know	Protestant-Evangelical	0	0	1	1	1	1	1	1	1	1	1	0	0	0	1	1	0	0
2	7	1/4/2014	Female	21	18-24y	primary	0	0	2	Inhambane	NO	Catholic	1	0	1	1	1	1	1	1	1	1	1	0	0	0	1	1	0	0
2	7	1/4/2014	Female	50	50+y	none	0	0	3	Inhambane	NO	Church of Zion	1	0	1	1	1	1	1	1	1	1	1	0	0	0	1	1	0	0
2	7	10/4/2014	Female	37	25-39y	primary	0	0	2	Inhambane	NO	Protestant-Evangelical	1	0	1	1	1	1	1	1	1	1	1	0	0	0	1	1	0	0
2	7	14/04/2014	Female	30	25-39y	secondary	0	0	3	Inhambane	NO	Protestant-Evangelical	0	0	1	1	1	1	1	1	1	0	1	0	0	0	1	1	0	1
2	7	16/04/2014	Female	21	18-24y	pre-university/university	1	0	3	Inhambane	NO	Protestant-Evangelical	0	0	0	1	1	1	1	0	0	0	0	0	0	0	1	0	0	0
2	7	17/04/2014	Female	29	25-39y	none	0	0	2	Inhambane	NO	Catholic	0	0	0	1	1	1	1	0	0	0	0	0	0	0	1	0	0	0
2	7	17/04/2014	Female	26	25-39y	primary	1	0	2	Inhambane	YES	no religion	1	0	1	1	1	1	1	0	1	1	1	0	0	0	1	0	0	0
2	7	21/04/2014	Female	26	25-39y	secondary	1	0	3	Inhambane	Dont Know	Church of Zion	1	0	0	1	1	1	1	0	0	0	0	0	0	0	1	0	0	0
2	7	21/04/2014	Female	31	25-39y	primary	0	0	1	Inhambane	NO	no religion	0	0	1	1	1	1	1	1	1	1	1	0	0	0	1	1	0	0
2	7	22/04/2014	Female	48	40-49y	primary	0	0	3	Inhambane	NO	Church of Zion	1	0	1	1	1	1	1	1	1	1	1	0	0	0	1	1	0	0
2	7	24/04/2014	Male	47	40-49y	primary	0	1	1	Inhambane	NO	Catholic	1	0	1	1	1	1	1	1	1	1	1	0	0	0	1	1	0	1
2	7	29/04/2014	Female	35	25-39y	primary	1	0	2	Inhambane	NO	Other	0	0	1	1	1	1	1	1	1	1	1	0	0	0	1	1	0	0
2	7	6/5/2014	Female	34	25-39y	primary	0	0	3	Inhambane	YES	Other	1	0	0	1	1	1	1	1	0	0	1	0	0	0	1	1	0	1
2	7	8/5/2014	Female	27	25-39y	primary	1	0	1	Inhambane	YES	Protestant-Evangelical	1	0	0	1	1	1	1	0	0	0	1	0	0	0	1	0	0	0
2	7	2/6/2014	Female	45	40-49y	pre-university/university	1	0	2	Inhambane	NO	Protestant-Evangelical	0	0	1	1	1	1	1	1	1	1	1	0	0	0	1	1	0	0
2	7	3/6/2014	Female	20	18-24y	secondary	1	0	2	Inhambane	NO	Protestant-Evangelical	1	0	0	1	1	1	1	0	0	0	0	0	0	0	1	0	0	0
2	7	9/6/2014	Male	34	25-39y	primary	0	0	2	Inhambane	NO	Protestant-Evangelical	0	0	0	1	1	1	1	1	0	1	0	1	1	0	1	1	0	0
2	7	10/6/2014	Female	37	25-39y	primary	0	0	1	Inhambane	NO	Church of Zion	1	0	0	1	1	1	1	0	0	0	1	0	0	0	1	0	0	0
2	7	12/6/2014	Female	42	40-49y	primary	0	0	2	Inhambane	NO	Catholic	0	0	1	1	1	1	1	1	1	1	1	0	0	0	1	1	0	0
2	7	20/06/2014	Male	41	40-49y	primary	1	0	1	Inhambane	YES	Catholic	1	0	1	1	1	1	1	1	1	0	1	0	0	0	1	0	0	0
2	7	23/06/2014	Female	35	25-39y	primary	0	0	1	Inhambane	YES	Church of Zion	1	0	1	1	1	1	1	1	1	1	1	0	0	0	1	1	0	0
2	7	4/7/2014	Female	42	40-49y	primary	0	0	1	Inhambane	YES	Church of Zion	1	0	0	1	1	1	1	1	0	0	0	0	0	0	1	1	0	0
2	7	8/7/2014	Female	28	25-39y	primary	0	0	2	Inhambane	YES	Protestant-Evangelical	1	1	0	1	1	1	1	0	0	0	0	0	0	0	1	0	0	0
2	7	9/7/2014	Female	31	25-39y	primary	0	0	2	Inhambane	NO	Church of Zion	1	0	1	1	1	1	1	1	1	1	1	0	0	0	1	1	0	0
2	7	15/07/2014	Male	54	50+y	secondary	0	0	1	Inhambane	NO	Protestant-Evangelical	0	0	1	1	1	1	1	1	1	1	1	0	0	0	1	1	0	0
2	7	15/07/2014	Female	41	40-49y	primary	0	0	2	Inhambane	NO	Protestant-Evangelical	0	1	1	1	1	1	1	1	1	1	1	0	0	0	1	1	0	0
2	7	17/07/2014	Female	26	25-39y	primary	0	0	3	Inhambane	NO	Protestant-Evangelical	1	0	1	1	1	1	1	1	1	1	1	0	0	0	1	1	0	0
2	7	21/07/2014	Male	34	25-39y	primary	1	0	1	Inhambane	NO	Church of Zion	0	0	1	1	1	1	1	1	1	1	1	0	0	0	1	1	0	0
2	7	28/07/2014	Female	62	50+y	primary	0	0	3	Inhambane	NO	Catholic	1	0	1	1	1	1	1	1	1	1	1	0	0	0	1	1	0	0
2	7	29/07/2014	Female	52	50+y	none	0	0	3	Inhambane	NO	Church of Zion	0	0	1	1	1	1	1	1	1	1	1	0	0	0	1	1	0	0
2	7	4/8/2014	Female	36	25-39y	none	0	0	1	Inhambane	NO	no religion	1	0	1	1	1	1	1	1	1	1	1	0	0	0	1	1	0	0
2	7	8/8/2014	Female	24	18-24y	primary	1	0	1	Inhambane	YES	no religion	1	0	1	1	1	1	1	1	1	1	1	0	0	0	1	1	0	0
2	7	12/8/2014	Female	37	25-39y	primary	0	0	1	Inhambane	NO	Church of Zion	1	0	1	1	1	1	1	1	1	1	1	0	0	0	1	1	0	0
2	7	28/08/2014	Male	46	40-49y	primary	0	0	1	Inhambane	YES	Church of Zion	0	0	0	1	1	1	1	1	0	1	1	0	0	0	1	1	0	0
2	7	28/08/2014	Female	42	40-49y	primary	0	0	1	Inhambane	YES	Church of Zion	1	0	0	1	1	1	1	0	0	0	0	0	0	0	1	0	0	0
2	7	2/9/2014	Male	71	50+y	primary	0	0	1	Inhambane	YES	Catholic	0	0	1	1	1	1	1	1	1	1	1	0	0	0	1	1	0	0
2	7	5/9/2014	Female	39	25-39y	primary	0	0	1	Inhambane	YES	Protestant-Evangelical	1	0	1	1	1	1	1	1	1	1	1	0	0	0	1	1	0	0
2	7	9/9/2014	Female	44	40-49y	none	0	0	1	Inhambane	NO	Protestant-Evangelical	1	0	1	1	1	1	1	1	1	1	1	0	0	0	1	1	0	0
2	7	10/9/2014	Female	42	40-49y	primary	0	0	3	Inhambane	YES	Church of Zion	0	0	1	1	1	1	1	1	1	1	1	0	0	0	1	1	0	0
2	7	10/9/2014	Male	30	25-39y	pre-university/university	1	0	1	Inhambane	NO	Catholic	0	0	0	0	0	0	0	1	0	0	0	1	0	1	1	0	0	0
2	7	12/9/2014	Female	32	25-39y	primary	0	0	1	Inhambane	NO	Catholic	0	0	0	1	1	1	1	0	0	0	0	0	0	0	1	0	0	0
2	7	12/9/2014	Female	36	25-39y	primary	1	0	2	Inhambane	NO	Catholic	0	0	1	1	1	1	1	1	1	1	1	0	0	0	1	1	0	1
2	7	23/09/2014	Female	34	25-39y	primary	1	0	3	Inhambane	NO	no religion	0	0	1	1	1	1	1	1	1	1	1	0	0	0	1	1	0	0
2	7	26/09/2014	Female	54	50+y	primary	0	0	3	Inhambane	NO	Catholic	1	0	0	1	1	1	1	1	0	0	0	0	0	0	1	1	0	0
2	7	2/10/2014	Female	41	40-49y	primary	0	0	1	Inhambane	NO	Protestant-Evangelical	1	0	1	1	1	1	1	1	1	1	1	0	0	0	1	1	0	0
2	7	14/10/2014	Male	35	25-39y	primary	0	0	1	Inhambane	YES	Church of Zion	0	0	0	1	1	1	1	0	0	1	0	0	0	0	1	0	0	0
2	7	14/10/2014	Female	33	25-39y	none	0	0	1	Inhambane	Dont Know	no religion	0	0	1	1	1	1	1	1	1	0	1	0	0	0	1	1	0	0
2	7	31/10/2014	Male	31	25-39y	none	0	0	1	Inhambane	NO	no religion	0	0	0	1	1	1	1	1	0	0	0	0	0	0	1	0	0	0
2	7	3/11/2014	Female	37	25-39y	primary	0	0	3	Inhambane	NO	Catholic	1	1	1	1	1	1	1	1	1	1	1	0	0	0	1	1	0	0
2	7	6/11/2014	Female	23	18-24y	primary	0	0	1	Inhambane	Dont Know	Church of Zion	0	0	0	1	1	1	1	0	0	0	0	0	0	0	1	0	0	0
2	7	14/11/2014	Male	39	25-39y	primary	1	0	1	Inhambane	Dont Know	no religion	1	0	1	1	1	1	1	1	1	1	1	0	0	0	1	1	0	0
2	7	19/11/2014	Female	20	18-24y	secondary	0	0	3	Inhambane	Dont Know	Catholic	1	1	1	1	1	1	1	1	1	1	1	0	0	0	1	1	0	0
2	7	24/11/2014	Female	51	50+y	primary	0	0	1	Inhambane	YES	Catholic	1	1	1	1	1	1	1	1	1	1	1	0	0	0	1	1	0	0
2	7	2/12/2014	Female	32	25-39y	primary	0	0	1	Inhambane	Dont Know	Protestant-Evangelical	0	0	0	1	1	1	1	1	0	1	0	0	0	0	1	1	0	1
2	7	11/12/2014	Male	30	25-39y	secondary	1	0	1	Inhambane	YES	Protestant-Evangelical	0	0	1	0	1	1	1	1	1	1	1	0	0	0	1	1	0	0
2	7	15/12/2014	Male	40	40-49y	primary	0	0	1	Inhambane	YES	no religion	0	0	1	1	1	1	1	1	1	1	1	0	0	0	1	1	0	0
2	7	18/12/2014	Male	52	50+y	primary	1	0	1	Inhambane	Dont Know	no religion	0	0	1	1	1	1	1	1	1	1	1	0	0	0	1	1	0	0
2	7	29/12/2014	Male	55	50+y	primary	0	0	1	Inhambane	YES	Protestant-Evangelical	0	0	1	1	1	1	1	1	1	1	1	0	0	0	1	1	0	0
2	7	29/12/2014	Female	48	40-49y	primary	0	0	1	Inhambane	YES	Protestant-Evangelical	0	0	1	1	1	1	1	1	1	1	1	0	0	0	1	1	0	0
2	7	6/1/2015	Male	42	40-49y	primary	0	0	1	Inhambane	YES	Church of Zion	1	0	0	1	1	1	1	0	0	0	0	0	0	0	1	0	0	0
2	7	6/1/2015	Female	49	40-49y	primary	0	0	1	Inhambane	YES	Church of Zion	1	0	0	1	1	1	1	1	0	0	1	0	0	0	1	1	0	0
2	7	6/1/2015	Female	30	25-39y	primary	0	0	1	Inhambane	NO	no religion	1	0	1	1	1	1	1	1	1	1	1	0	0	0	1	1	0	0
2	7	16/01/2015	Female	50	50+y	none	0	0	1	Inhambane	YES	Church of Zion	1	0	1	1	1	1	1	1	1	1	1	0	0	0	1	1	0	0
2	7	19/01/2015	Female	40	40-49y	primary	0	0	3	Inhambane	YES	Protestant-Evangelical	0	0	1	1	1	1	1	0	1	1	1	0	0	0	1	0	0	0
2	7	19/01/2015	Female	42	40-49y	primary	0	0	3	Inhambane	YES	Church of Zion	1	1	1	1	1	1	1	0	1	1	1	0	0	0	1	0	0	0
2	7	26/01/2015	Female	40	40-49y	primary	0	0	3	Inhambane	YES	no religion	1	0	1	1	1	1	1	1	1	1	1	0	0	0	1	1	0	0
2	7	27/01/2015	Female	46	40-49y	secondary	1	0	3	Inhambane	YES	no religion	0	0	1	1	1	1	1	1	1	1	1	0	0	0	1	1	0	0
2	7	28/01/2015	Female	40	40-49y	primary	0	0	2	Inhambane	YES	Church of Zion	0	0	1	1	1	1	1	0	1	1	1	0	0	0	1	0	0	0
2	7	11/2/2015	Male	29	25-39y	secondary	1	0	3	Inhambane	NO	Protestant-Evangelical	0	0	0	1	1	1	1	0	0	0	0	0	0	0	1	0	0	0
2	7	11/2/2015	Female	48	40-49y	none	0	0	1	Inhambane	NO	Church of Zion	1	0	1	0	1	1	1	1	1	1	1	0	0	0	1	1	0	0
2	7	4/11/2014	Female	28	25-39y	primary	1	0	3	Inhambane	NO	Catholic	0	0	0	1	1	1	1	0	0	0	0	0	0	0	1	0	0	0
2	7	7/11/2014	Female	18	18-24y	pre-university/university	0	0	1	Inhambane	YES	no religion	1	0	0	1	1	1	1	1	0	0	0	0	0	0	1	0	0	0
2	7	11/11/2014	Female	26	25-39y	none	1	0	3	Inhambane	YES	Protestant-Evangelical	0	0	1	1	1	1	1	0	1	1	1	0	0	0	1	0	0	1
2	7	12/11/2014	Male	49	40-49y	primary	0	0	3	Inhambane	NO	Catholic	1	0	0	1	1	1	1	1	0	0	0	1	1	0	1	1	0	1
2	7	13/11/2014	Female	34	25-39y	none	0	0	3	Inhambane	Dont Know	Protestant-Evangelical	1	0	0	1	1	1	1	1	0	0	1	0	0	0	1	0	0	0
2	7	25/11/2014	Female	45	40-49y	primary	0	0	1	Inhambane	Dont Know	Church of Zion	1	0	1	1	1	1	1	1	1	1	1	0	0	0	1	1	0	0
2	7	4/12/2014	Female	43	40-49y	pre-university/university	0	0	3	Inhambane	NO	Protestant-Evangelical	0	0	1	1	1	1	1	1	1	1	1	0	0	0	1	1	0	0
2	7	22/12/2014	Female	20	18-24y	secondary	1	0	1	Inhambane	YES	Catholic	1	1	1	1	1	1	1	1	1	1	1	0	0	0	1	1	0	0
2	7	8/1/2015	Male	32	25-39y	primary	1	0	1	Inhambane	Dont Know	Church of Zion	1	1	0	1	1	1	1	1	0	1	0	0	0	0	1	1	0	0
2	7	12/1/2015	Female	26	25-39y	secondary	1	0	2	Inhambane	Dont Know	Muslim	1	1	0	1	1	1	1	0	0	0	0	1	0	1	1	0	0	1
2	7	21/01/2015	Male	37	25-39y	pre-university/university	1	0	3	Inhambane	NO	Catholic	0	0	1	1	1	1	1	1	1	1	1	0	0	0	1	1	0	0
2	7	10/2/2015	Female	43	40-49y	primary	0	0	1	Inhambane	YES	Catholic	1	1	1	1	1	1	1	1	1	1	1	0	0	0	1	1	0	0
2	7	11/2/2015	Female	29	25-39y	pre-university/university	1	0	1	Inhambane	NO	Catholic	1	1	1	1	1	1	1	1	1	1	1	0	0	0	1	1	0	0
3	10	16/06/2014	Female	28	25-39y	secondary	0	0	3	Maputo	NO	Protestant-Evangelical	0	0	0	1	1	1	1	0	0	0	1	0	0	0	1	0	0	0
3	10	17/06/2014	Female	38	25-39y	primary	1	0	3	Maputo	NO	Protestant-Evangelical	0	0	1	1	1	1	1	1	1	1	1	0	0	0	1	1	0	0
3	10	18/06/2014	Female	29	25-39y	primary	0	0	1	Maputo	YES	Protestant-Evangelical	99	0	1	1	1	1	1	1	1	1	1	0	0	0	1	1	0	0
3	10	23/06/2014	Male	42	40-49y	primary	0	0	1	Maputo	NO	no religion	0	0	0	1	1	1	1	0	0	0	0	0	0	0	1	0	0	0
3	10	23/06/2014	Female	42	40-49y	primary	1	0	3	Maputo	Dont Know	Church of Zion	0	0	1	1	1	1	1	1	1	1	1	0	0	0	1	1	0	0
3	10	24/06/2014	Female	27	25-39y	secondary	0	0	3	Maputo	Dont Know	Protestant-Evangelical	0	0	1	1	1	1	1	1	1	1	1	0	0	0	1	1	0	0
3	10	24/06/2014	Female	20	18-24y	secondary	1	0	3	Maputo	YES	Protestant-Evangelical	0	0	0	0	0	1	1	0	0	1	1	0	0	0	1	0	0	0
3	10	26/06/2014	Female	36	25-39y	primary	1	0	1	Maputo	YES	Catholic	99	1	1	1	1	1	1	1	1	1	1	0	0	0	1	1	0	0
3	10	26/06/2014	Male	36	25-39y	secondary	1	0	3	Maputo	NO	Protestant-Evangelical	0	0	1	1	1	1	1	1	1	1	0	1	1	0	1	1	0	0
3	10	30/06/2014	Female	29	25-39y	none	0	0	3	Maputo	NO	Protestant-Evangelical	0	0	1	1	1	1	1	1	1	1	1	0	0	0	1	1	0	0
3	10	30/06/2014	Female	41	40-49y	primary	0	0	1	Maputo	YES	Protestant-Evangelical	0	1	1	1	1	1	1	1	1	1	1	0	0	0	1	1	0	1
3	10	30/06/2014	Male	55	50+y	primary	0	0	1	Maputo	YES	Protestant-Evangelical	0	0	1	1	1	1	1	1	1	1	1	0	0	0	1	1	0	0
3	10	30/06/2014	Female	33	25-39y	primary	1	0	1	Maputo	YES	Church of Zion	1	1	1	1	1	1	1	1	1	1	1	0	0	0	1	1	0	0
3	10	1/7/2014	Female	25	25-39y	secondary	0	0	3	Maputo	Dont Know	Protestant-Evangelical	99	1	1	1	1	1	1	1	1	1	1	0	0	0	1	1	0	0
3	10	1/7/2014	Male	32	25-39y	primary	0	0	1	Maputo	YES	Protestant-Evangelical	99	0	1	1	1	1	1	1	1	1	1	0	0	0	1	1	0	0
3	10	3/7/2014	Female	25	25-39y	primary	0	0	3	Maputo	Dont Know	Protestant-Evangelical	99	1	0	0	0	0	0	0	0	0	0	0	0	0	1	0	0	0
3	10	7/7/2014	Female	28	25-39y	primary	1	0	3	Maputo	NO	Protestant-Evangelical	0	0	1	1	1	1	1	0	1	0	1	0	0	0	1	0	0	0
3	10	7/7/2014	Female	30	25-39y	primary	1	0	1	Maputo	NO	Protestant-Evangelical	99	1	1	1	1	1	1	0	1	0	1	0	0	0	1	0	0	0
3	10	8/7/2014	Female	24	18-24y	secondary	1	0	3	Maputo	NO	Protestant-Evangelical	1	0	1	1	1	1	1	1	1	1	1	0	0	0	1	1	0	0
3	10	9/7/2014	Female	52	50+y	primary	0	0	3	Maputo	NO	Other	1	0	1	1	1	1	1	1	1	1	1	0	0	0	1	1	0	0
3	10	10/7/2014	Female	29	25-39y	secondary	1	0	1	Maputo	NO	Catholic	0	0	1	1	1	1	1	1	1	1	1	0	0	0	1	1	0	0
3	10	14/07/2014	Female	29	25-39y	pre-university/university	0	0	1	Maputo	NO	Protestant-Evangelical	0	0	1	1	1	1	1	1	1	1	1	0	0	0	1	1	0	0
3	10	15/07/2014	Female	36	25-39y	pre-university/university	1	0	3	Maputo	NO	Protestant-Evangelical	1	0	1	1	1	1	1	1	1	1	1	0	0	0	1	1	0	0
3	10	17/07/2014	Female	33	25-39y	secondary	1	0	1	Maputo	NO	Protestant-Evangelical	0	0	0	0	0	0	0	0	0	0	0	0	0	0	1	0	0	0
3	10	21/07/2014	Female	27	25-39y	pre-university/university	0	0	1	Maputo	NO	Protestant-Evangelical	0	0	1	1	1	1	1	1	1	1	1	0	0	0	1	1	0	0
3	10	23/07/2014	Male	41	40-49y	primary	1	0	1	Maputo	YES	no religion	0	0	1	1	1	1	1	1	1	1	1	0	0	0	1	1	0	0
3	10	23/07/2014	Female	30	25-39y	pre-university/university	0	0	3	Maputo	NO	Protestant-Evangelical	1	0	1	1	1	1	1	1	1	1	0	1	1	0	1	1	0	1
3	10	23/07/2014	Female	20	18-24y	pre-university/university	0	0	3	Maputo	NO	Protestant-Evangelical	99	1	0	1	1	1	1	1	0	1	1	0	0	0	1	0	0	0
3	10	24/07/2014	Male	30	25-39y	primary	1	0	1	Maputo	NO	Muslim	0	0	1	1	1	1	1	1	1	1	1	0	0	0	1	1	0	0
3	10	28/07/2014	Female	24	18-24y	secondary	1	0	3	Maputo	YES	Catholic	1	1	1	1	1	1	1	1	1	1	1	0	0	0	1	1	0	0
3	10	28/07/2014	Female	24	18-24y	secondary	1	0	3	Maputo	NO	Protestant-Evangelical	0	0	1	1	1	1	1	1	1	1	1	0	0	0	1	1	0	0
3	10	29/07/2014	Male	28	25-39y	secondary	0	0	3	Maputo	NO	Church of Zion	0	0	1	1	1	1	1	1	1	1	1	0	0	0	1	1	0	0
3	10	29/07/2014	Female	20	18-24y	secondary	0	0	3	Maputo	NO	Protestant-Evangelical	1	0	1	1	1	1	1	1	1	1	1	0	0	0	1	1	1	0
3	10	1/8/2014	Female	21	18-24y	secondary	0	0	2	Maputo	YES	Protestant-Evangelical	0	0	0	0	0	1	1	1	0	1	0	0	0	0	1	1	0	0
3	10	1/8/2014	Female	19	18-24y	secondary	1	0	3	Maputo	Dont Know	Church of Zion	99	1	0	0	0	0	0	0	0	0	0	0	0	0	1	0	0	0
3	10	4/8/2014	Male	31	25-39y	primary	0	0	1	Maputo	YES	Protestant-Evangelical	1	0	1	1	1	1	1	1	1	1	1	0	0	0	1	1	0	0
3	10	4/8/2014	Female	31	25-39y	secondary	1	0	2	Maputo	YES	Protestant-Evangelical	0	1	1	1	1	1	1	1	1	1	1	0	0	0	1	1	0	0
3	10	4/8/2014	Male	36	25-39y	pre-university/university	0	0	1	Maputo	YES	Protestant-Evangelical	0	0	1	1	1	1	1	1	1	0	1	0	0	0	1	1	0	0
3	10	4/8/2014	Female	19	18-24y	pre-university/university	1	0	2	Maputo	NO	Protestant-Evangelical	99	0	1	1	1	1	1	0	1	1	1	0	0	0	1	0	0	0
3	10	4/8/2014	Female	20	18-24y	secondary	0	0	2	Maputo	YES	Protestant-Evangelical	0	1	0	0	0	0	0	1	0	0	0	0	0	0	1	0	0	0
3	10	6/8/2014	Female	47	40-49y	primary	1	0	3	Maputo	Dont Know	Church of Zion	99	0	1	1	1	1	1	0	1	1	1	0	0	0	1	0	0	0
3	10	11/8/2014	Male	38	25-39y	pre-university/university	1	0	1	Maputo	NO	Protestant-Evangelical	1	0	1	1	1	1	1	1	1	1	1	0	0	0	1	1	0	1
3	10	13/08/2014	Female	32	25-39y	primary	0	0	1	Maputo	NO	Protestant-Evangelical	0	1	0	0	0	0	0	1	0	0	0	0	0	0	1	0	0	0
3	10	14/08/2014	Female	23	18-24y	primary	0	0	3	Maputo	NO	Protestant-Evangelical	0	1	1	0	0	1	1	1	1	1	1	0	0	0	1	1	0	0
3	10	14/08/2014	Female	30	25-39y	secondary	1	0	2	Maputo	Dont Know	Protestant-Evangelical	0	0	1	1	1	1	1	1	1	0	1	0	0	0	1	1	0	0
3	10	18/08/2014	Female	30	25-39y	secondary	0	0	1	Maputo	NO	Church of Zion	0	1	1	1	1	1	1	1	1	1	1	0	0	0	1	1	0	0
3	10	19/08/2014	Male	32	25-39y	primary	0	0	1	Maputo	YES	Other	0	0	1	1	1	1	1	1	1	1	1	0	0	0	1	1	0	0
3	10	19/08/2014	Male	30	25-39y	primary	1	0	3	Maputo	YES	no religion	0	0	1	1	1	1	1	1	1	1	1	0	0	0	1	1	0	0
3	10	20/08/2014	Male	26	25-39y	secondary	0	0	1	Maputo	YES	Protestant-Evangelical	0	0	0	0	0	0	0	1	0	0	0	0	0	0	1	0	0	0
3	10	20/08/2014	Female	58	50+y	secondary	1	0	3	Maputo	Dont Know	Catholic	0	0	1	1	1	1	1	1	1	1	1	0	0	0	1	1	0	0
3	10	20/08/2014	Female	18	18-24y	secondary	1	0	2	Maputo	Dont Know	Protestant-Evangelical	99	0	1	1	1	1	1	1	1	1	1	0	0	0	1	1	0	0
3	10	21/08/2014	Female	28	25-39y	primary	0	0	1	Maputo	YES	Protestant-Evangelical	99	1	1	1	1	1	1	1	1	1	1	0	0	0	1	1	0	0
3	10	25/08/2014	Male	32	25-39y	secondary	1	0	1	Maputo	Dont Know	no religion	0	0	0	1	1	1	1	0	0	0	0	0	0	0	1	0	0	0
3	10	3/9/2014	Male	38	25-39y	primary	0	0	2	Maputo	NO	Catholic	0	0	1	0	0	1	1	1	1	1	1	0	0	0	1	1	0	0
3	10	12/9/2014	Female	22	18-24y	pre-university/university	0	0	2	Maputo	Dont Know	Protestant-Evangelical	99	0	1	1	1	1	1	1	1	1	1	0	0	0	1	1	0	0
3	10	12/9/2014	Female	25	25-39y	primary	0	0	2	Maputo	NO	Church of Zion	0	0	0	0	0	0	0	0	0	0	0	0	0	0	1	0	0	0
3	10	16/09/2014	Male	42	40-49y	primary	0	0	1	Maputo	NO	Catholic	0	0	0	1	1	1	1	1	0	0	1	0	0	0	1	0	0	0
3	10	17/09/2014	Female	20	18-24y	primary	1	0	2	Maputo	Dont Know	Protestant-Evangelical	1	1	1	1	1	1	1	1	1	0	1	0	0	0	1	1	0	0
3	10	19/09/2014	Male	34	25-39y	primary	1	0	2	Maputo	NO	Protestant-Evangelical	99	0	1	1	1	1	1	1	1	1	1	0	0	0	1	1	0	0
3	10	22/09/2014	Male	31	25-39y	secondary	0	0	1	Maputo	YES	no religion	0	0	0	1	1	1	1	1	0	0	1	0	0	0	1	1	0	0
3	10	23/09/2014	Female	35	25-39y	primary	1	0	1	Maputo	Dont Know	Protestant-Evangelical	99	0	1	1	1	1	1	1	1	1	1	0	0	0	1	1	0	0
3	10	23/09/2014	Male	52	50+y	primary	1	0	1	Maputo	YES	Catholic	0	0	1	0	1	1	1	1	1	1	1	0	0	0	1	1	0	0
3	10	24/09/2014	Female	44	40-49y	primary	1	0	3	Maputo	NO	Protestant-Evangelical	99	0	1	0	0	1	1	1	1	1	1	0	0	0	1	1	0	0
3	10	24/09/2014	Female	25	25-39y	none	0	0	2	Maputo	NO	Church of Zion	99	0	0	1	1	1	1	0	0	1	1	0	0	0	1	0	0	0
3	10	29/09/2014	Male	46	40-49y	primary	1	0	1	Maputo	YES	Protestant-Evangelical	0	0	1	1	1	1	1	1	1	0	1	0	0	0	1	1	0	0
3	10	7/10/2014	Male	27	25-39y	secondary	1	0	3	Maputo	NO	Protestant-Evangelical	0	0	1	1	1	1	1	1	1	1	1	0	0	0	1	1	0	0
3	10	13/10/2014	Female	27	25-39y	primary	1	0	1	Maputo	YES	Protestant-Evangelical	0	1	1	1	1	1	1	1	1	1	1	0	0	0	1	1	0	0
3	10	16/10/2014	Female	25	25-39y	secondary	0	0	2	Maputo	NO	Protestant-Evangelical	0	0	0	1	1	1	1	1	0	1	0	0	0	0	1	1	0	1
3	10	29/10/2014	Male	43	40-49y	primary	0	0	2	Maputo	NO	Protestant-Evangelical	0	0	0	1	1	1	1	0	0	0	0	0	0	0	1	0	0	0
3	10	31/10/2014	Male	23	18-24y	secondary	1	0	2	Maputo	Dont Know	no religion	0	0	1	1	1	1	1	1	1	1	1	0	0	0	1	1	0	0
3	10	3/11/2014	Male	33	25-39y	secondary	0	0	1	Maputo	YES	Church of Zion	0	0	1	1	1	1	1	1	1	1	1	0	0	0	1	1	0	0
3	10	13/11/2014	Female	45	40-49y	primary	1	0	3	Maputo	NO	Protestant-Evangelical	0	0	1	1	1	1	1	1	1	1	1	0	0	0	1	1	0	0
3	10	13/11/2014	Female	27	25-39y	secondary	1	0	1	Maputo	NO	Protestant-Evangelical	0	0	0	0	0	0	0	1	0	0	1	0	0	0	1	0	0	0
3	10	18/11/2014	Female	26	25-39y	secondary	1	0	1	Maputo	YES	Protestant-Evangelical	0	0	0	1	1	1	1	0	0	1	1	0	0	0	1	0	0	1
3	10	19/11/2014	Male	27	25-39y	secondary	0	0	1	Maputo	NO	Church of Zion	0	0	1	1	1	1	1	1	1	1	1	0	0	0	1	1	0	0
3	10	19/11/2014	Female	51	50+y	primary	1	0	3	Maputo	NO	Muslim	0	1	1	1	1	1	1	1	1	1	1	0	0	0	1	1	0	0
3	10	20/11/2014	Female	55	50+y	primary	0	0	3	Maputo	NO	Protestant-Evangelical	0	1	0	1	1	1	1	0	0	0	0	0	0	0	1	0	0	0
3	10	20/11/2014	Male	58	50+y	primary	0	0	1	Maputo	Dont Know	Protestant-Evangelical	0	0	1	1	1	1	1	1	1	0	1	0	0	0	1	1	0	0
3	10	20/11/2014	Female	24	18-24y	primary	0	0	3	Maputo	YES	Protestant-Evangelical	0	0	0	1	1	1	1	0	0	0	0	0	0	0	1	0	0	0
3	10	20/11/2014	Female	37	25-39y	secondary	1	0	1	Maputo	NO	Protestant-Evangelical	0	1	0	1	1	1	1	1	0	0	0	0	0	0	1	0	0	0
3	10	24/11/2014	Female	47	40-49y	secondary	0	0	3	Maputo	NO	Protestant-Evangelical	99	1	1	0	1	1	1	1	1	1	1	0	0	0	1	1	0	0
3	10	25/11/2014	Female	33	25-39y	primary	0	0	1	Maputo	YES	Protestant-Evangelical	0	1	0	1	1	1	1	1	0	1	1	0	0	0	1	1	0	0
3	10	25/11/2014	Female	39	25-39y	primary	1	0	2	Maputo	NO	Protestant-Evangelical	99	1	1	1	1	1	1	1	1	1	1	0	0	0	1	1	0	0
3	10	25/11/2014	Female	19	18-24y	primary	1	0	1	Maputo	NO	Protestant-Evangelical	1	0	1	1	1	1	1	1	1	1	1	0	0	0	1	1	0	0
3	10	26/11/2014	Male	22	18-24y	primary	1	0	2	Maputo	Dont Know	no religion	0	0	0	0	0	0	0	1	0	0	0	0	0	0	1	0	0	0
3	10	27/11/2014	Female	45	40-49y	primary	1	0	1	Maputo	NO	Protestant-Evangelical	0	1	1	1	1	1	1	1	1	1	1	0	0	0	1	1	0	0
3	10	4/12/2014	Male	34	25-39y	primary	1	0	1	Maputo	NO	Church of Zion	99	0	1	1	1	1	1	1	1	1	1	0	0	0	1	1	0	0
3	10	4/12/2014	Female	29	25-39y	primary	0	0	2	Maputo	Dont Know	Protestant-Evangelical	99	1	1	1	1	1	1	1	1	1	1	0	0	0	1	1	0	0
3	10	4/12/2014	Female	29	25-39y	primary	0	0	1	Maputo	Dont Know	Church of Zion	0	1	0	0	0	0	0	1	0	0	0	0	0	0	1	0	0	0
3	10	5/12/2014	Male	26	25-39y	secondary	1	0	2	Maputo	NO	Catholic	0	0	0	1	1	1	1	1	0	1	1	0	0	0	1	1	0	0
3	10	5/12/2014	Female	22	18-24y	primary	0	0	2	Maputo	NO	Protestant-Evangelical	99	0	0	1	1	1	1	1	0	1	1	0	0	0	1	0	0	0
3	10	8/12/2014	Female	30	25-39y	primary	1	0	1	Maputo	Dont Know	Protestant-Evangelical	99	0	1	1	1	1	1	1	1	1	1	0	0	0	1	1	0	0
3	10	8/12/2014	Male	55	50+y	primary	1	0	2	Maputo	NO	Catholic	99	0	1	1	1	1	1	1	1	1	1	0	0	0	1	1	0	1
3	10	8/12/2014	Female	24	18-24y	primary	1	0	1	Maputo	NO	Protestant-Evangelical	0	0	0	1	1	1	1	1	0	1	0	0	0	0	1	1	0	0
3	10	30/12/2014	Female	28	25-39y	primary	1	0	1	Maputo	YES	Protestant-Evangelical	1	0	1	1	1	1	1	1	1	1	1	0	0	0	1	1	0	0
3	10	5/1/2015	Male	36	25-39y	primary	1	0	1	Maputo	YES	Church of Zion	0	0	1	1	1	1	1	1	1	0	1	0	0	0	1	1	0	0
3	10	6/1/2015	Female	28	25-39y	secondary	0	0	3	Maputo	NO	Catholic	0	0	0	0	1	1	1	1	0	1	1	0	0	0	1	1	0	0
3	10	8/1/2015	Male	48	40-49y	secondary	1	0	1	Maputo	NO	Protestant-Evangelical	0	0	0	1	1	1	1	1	0	1	0	0	0	0	1	1	0	0
3	10	14/01/2015	Female	28	25-39y	secondary	0	0	2	Maputo	NO	Protestant-Evangelical	0	1	0	1	1	1	1	0	0	0	0	1	0	1	1	0	0	0
3	10	16/01/2015	Female	27	25-39y	primary	0	0	1	Maputo	YES	Protestant-Evangelical	1	1	1	1	1	1	1	1	1	1	1	0	0	0	1	1	0	0
3	10	26/01/2015	Female	28	25-39y	pre-university/university	1	0	2	Maputo	NO	Church of Zion	0	0	1	1	1	1	1	1	1	1	1	0	0	0	1	1	0	0
3	10	28/01/2015	Female	33	25-39y	secondary	1	0	2	Maputo	YES	Protestant-Evangelical	99	0	0	1	1	1	1	1	0	1	1	0	0	0	1	1	0	0
3	10	5/2/2015	Female	26	25-39y	secondary	0	0	3	Maputo	NO	Protestant-Evangelical	0	0	1	1	1	1	1	1	1	1	1	0	0	0	1	1	0	0
3	10	10/2/2015	Female	41	40-49y	primary	0	0	1	Maputo	YES	Church of Zion	1	1	1	1	1	1	1	1	1	1	1	0	0	0	1	1	0	0
3	10	11/2/2015	Male	38	25-39y	pre-university/university	1	0	1	Maputo	Dont Know	Catholic	0	0	0	1	1	1	1	0	0	0	0	0	0	0	1	0	0	0
3	10	16/02/2015	Female	20	18-24y	secondary	1	0	3	Maputo	NO	Protestant-Evangelical	0	0	0	1	1	1	1	1	0	0	0	0	0	0	1	1	0	0
3	10	17/02/2015	Female	34	25-39y	secondary	1	0	2	Maputo	NO	Protestant-Evangelical	0	0	1	1	1	1	1	1	1	1	1	0	0	0	1	1	0	0
3	10	17/02/2015	Male	42	40-49y	primary	0	0	2	Maputo	NO	Protestant-Evangelical	0	0	0	1	1	1	1	1	0	0	0	0	0	0	1	1	0	1
3	10	23/02/2015	Female	31	25-39y	secondary	1	0	2	Maputo	NO	Protestant-Evangelical	99	0	0	1	1	1	1	0	0	0	0	0	0	0	1	0	0	0
3	10	25/02/2015	Male	32	25-39y	primary	0	0	2	Maputo	NO	Protestant-Evangelical	0	0	0	1	1	1	1	0	0	1	1	0	0	0	1	0	0	0
3	10	25/02/2015	Male	49	40-49y	primary	1	0	1	Maputo	NO	Other	0	0	0	0	0	0	0	1	0	0	0	0	0	0	1	0	0	0
3	10	25/02/2015	Female	24	18-24y	secondary	1	0	1	Maputo	YES	Protestant-Evangelical	99	1	0	1	1	1	1	1	0	0	0	0	0	0	1	1	0	0
3	10	4/3/2015	Female	30	25-39y	primary	1	0	2	Maputo	YES	Protestant-Evangelical	0	0	1	1	1	1	1	0	1	1	1	0	0	0	1	0	0	0
3	10	4/3/2015	Female	27	25-39y	secondary	1	0	1	Maputo	YES	Protestant-Evangelical	0	1	1	1	1	1	1	1	1	1	1	0	0	0	1	1	0	0
3	10	10/3/2015	Female	25	25-39y	primary	1	0	2	Maputo	YES	Protestant-Evangelical	99	1	0	1	1	1	1	1	0	1	1	0	0	0	1	1	0	0
3	10	11/3/2015	Female	24	18-24y	secondary	0	0	1	Maputo	YES	Protestant-Evangelical	0	1	0	1	1	1	1	1	0	0	1	0	0	0	1	1	0	0
3	10	11/3/2015	Female	25	25-39y	primary	0	0	2	Maputo	Dont Know	Church of Zion	0	1	0	1	1	1	1	0	0	1	0	0	0	0	1	0	0	0
3	10	11/3/2015	Female	21	18-24y	secondary	1	0	1	Maputo	YES	Protestant-Evangelical	99	1	1	1	1	1	1	1	1	1	1	0	0	0	1	1	0	0
3	10	12/3/2015	Male	26	25-39y	primary	0	0	3	Maputo	NO	no religion	0	1	0	1	1	1	1	1	0	0	0	0	0	0	1	1	0	0
3	10	13/03/2015	Female	18	18-24y	primary	1	0	3	Maputo	Dont Know	Protestant-Evangelical	1	1	0	1	1	1	1	1	0	0	0	0	0	0	1	1	0	0
3	10	6/4/2015	Male	39	25-39y	primary	0	0	3	Maputo	NO	Protestant-Evangelical	0	0	0	1	1	1	1	0	0	0	1	0	0	0	1	0	0	0
3	10	20/04/2015	Female	19	18-24y	primary	0	0	1	Maputo	YES	Catholic	1	1	0	1	1	1	1	1	0	1	1	0	0	0	1	1	0	0
3	10	20/04/2015	Male	26	25-39y	secondary	1	0	1	Maputo	YES	Catholic	0	0	0	1	1	1	1	1	0	1	1	0	0	0	1	1	0	0
3	10	22/04/2015	Female	38	25-39y	primary	0	1	3	Maputo	NO	Protestant-Evangelical	0	0	1	1	1	1	1	1	1	1	1	0	0	0	1	1	0	1
3	10	29/04/2015	Male	30	25-39y	secondary	1	0	1	Maputo	NO	Protestant-Evangelical	0	0	0	1	1	1	1	0	0	1	1	0	0	0	1	0	0	0
3	10	7/5/2015	Female	33	25-39y	primary	1	0	2	Maputo	NO	Protestant-Evangelical	99	0	1	1	1	1	1	1	1	1	1	0	0	0	1	1	0	0
3	10	11/5/2015	Male	36	25-39y	none	0	0	3	Maputo	NO	Church of Zion	0	0	0	1	1	1	1	1	0	1	0	0	0	0	1	1	0	0
3	10	11/5/2015	Female	21	18-24y	secondary	0	0	2	Maputo	NO	Protestant-Evangelical	0	1	1	1	1	1	1	1	1	1	1	0	0	0	1	1	0	0
3	10	11/5/2015	Female	28	25-39y	pre-university/university	1	0	1	Maputo	NO	Protestant-Evangelical	0	0	0	1	1	1	1	1	0	0	0	1	1	0	1	1	0	1
3	10	13/05/2015	Female	19	18-24y	primary	1	0	3	Maputo	NO	Church of Zion	0	0	1	1	1	1	1	1	1	1	1	0	0	0	1	1	0	0
3	10	13/05/2015	Female	27	25-39y	primary	0	0	2	Maputo	Dont Know	Protestant-Evangelical	0	1	0	1	1	1	1	1	0	1	0	0	0	0	1	1	0	0
3	10	15/05/2015	Female	37	25-39y	primary	1	0	2	Maputo	NO	Protestant-Evangelical	99	0	0	1	1	1	1	0	0	0	0	0	0	0	1	0	0	0
3	10	18/05/2015	Female	29	25-39y	primary	0	0	2	Maputo	NO	Protestant-Evangelical	1	0	1	1	1	1	1	1	1	0	1	0	0	0	1	1	0	0
3	10	18/05/2015	Male	35	25-39y	primary	0	0	1	Maputo	NO	Protestant-Evangelical	0	0	0	0	0	0	0	1	0	0	0	0	0	0	1	0	0	0
3	10	19/05/2015	Male	38	25-39y	primary	1	0	1	Maputo	YES	Protestant-Evangelical	0	0	0	1	1	1	1	1	0	0	0	0	0	0	1	1	0	0
3	10	20/05/2015	Male	26	25-39y	secondary	1	0	3	Maputo	NO	Protestant-Evangelical	0	0	0	1	1	1	1	1	0	1	0	0	0	0	1	1	0	0
3	10	25/05/2015	Male	42	40-49y	secondary	0	0	1	Maputo	NO	Protestant-Evangelical	0	0	1	1	1	1	1	1	1	1	1	0	0	0	1	1	0	0
3	10	25/05/2015	Male	49	40-49y	primary	1	0	1	Maputo	YES	Church of Zion	0	0	1	1	1	1	1	1	1	1	1	0	0	0	1	1	0	0
3	10	28/05/2015	Female	27	25-39y	primary	1	0	3	Maputo	YES	Protestant-Evangelical	0	1	0	1	1	1	1	1	0	1	1	0	0	0	1	1	0	0
3	10	3/6/2015	Female	23	18-24y	pre-university/university	0	0	2	Maputo	NO	Catholic	0	0	1	1	1	1	1	1	1	1	1	0	0	0	1	1	0	0
3	10	4/6/2015	Female	37	25-39y	primary	1	0	3	Maputo	NO	Protestant-Evangelical	0	1	1	1	1	1	1	1	1	1	1	0	0	0	1	1	0	0
3	10	4/6/2015	Female	25	25-39y	secondary	1	0	1	Maputo	Dont Know	Protestant-Evangelical	99	0	0	1	1	1	1	1	0	0	1	0	0	0	1	0	0	0
3	10	8/6/2015	Male	31	25-39y	primary	1	0	2	Maputo	Dont Know	Protestant-Evangelical	0	0	0	1	1	1	1	1	0	0	1	0	0	0	1	1	0	0
3	10	11/6/2015	Female	25	25-39y	secondary	1	0	2	Maputo	NO	Protestant-Evangelical	0	0	0	1	1	1	1	1	0	1	1	0	0	0	1	1	0	0
3	10	11/6/2015	Female	38	25-39y	primary	0	0	2	Maputo	Dont Know	Church of Zion	0	1	1	1	1	1	1	1	1	1	1	0	0	0	1	1	0	0
3	10	12/6/2015	Female	34	25-39y	primary	1	0	3	Maputo	NO	Church of Zion	0	0	1	1	1	1	1	1	1	1	1	0	0	0	1	1	0	0
3	10	15/06/2015	Female	29	25-39y	primary	0	0	1	Maputo	YES	Protestant-Evangelical	0	1	1	1	1	1	1	1	1	1	1	0	0	0	1	1	0	0
3	10	16/06/2015	Female	32	25-39y	primary	0	0	3	Maputo	Dont Know	Protestant-Evangelical	1	0	1	1	1	1	1	1	1	1	1	0	0	0	1	1	0	0
3	10	24/06/2015	Female	41	40-49y	primary	1	0	2	Maputo	NO	Protestant-Evangelical	99	0	1	1	1	1	1	1	1	1	1	0	0	0	1	1	0	1
3	10	29/06/2015	Male	22	18-24y	secondary	1	0	2	Maputo	YES	Protestant-Evangelical	0	0	1	1	1	1	1	1	1	1	1	0	0	0	1	1	0	0
3	10	30/06/2015	Female	32	25-39y	primary	0	0	3	Maputo	NO	Church of Zion	99	1	0	0	0	0	0	1	0	0	0	0	0	0	1	0	0	0
3	8	19/06/2014	Female	22	18-24y	secondary	0	0	1	Maputo	Dont Know	Protestant-Evangelical	0	1	1	1	1	1	1	1	1	1	1	0	0	0	1	1	0	0
3	8	24/06/2014	Female	30	25-39y	primary	0	0	1	Maputo	YES	Protestant-Evangelical	0	0	0	1	1	1	1	0	0	0	0	0	0	0	1	0	0	0
3	8	2/7/2014	Female	22	18-24y	secondary	1	0	2	Maputo	NO	Protestant-Evangelical	0	0	0	1	1	1	1	0	0	0	0	0	0	0	1	0	0	0
3	8	2/7/2014	Male	28	25-39y	primary	0	0	1	Maputo	NO	Protestant-Evangelical	0	0	0	1	1	1	1	1	0	0	0	1	1	0	1	1	0	0
3	8	7/7/2014	Male	30	25-39y	primary	1	0	1	Maputo	YES	Protestant-Evangelical	0	0	0	1	1	1	1	0	0	0	1	0	0	0	1	0	0	0
3	8	9/7/2014	Male	21	18-24y	primary	1	0	1	Maputo	YES	Muslim	0	0	0	1	1	1	1	0	0	0	0	0	0	0	1	0	0	0
3	8	9/7/2014	Female	48	40-49y	primary	1	0	2	Maputo	NO	Protestant-Evangelical	1	0	0	1	1	1	1	0	0	1	1	0	0	0	1	0	0	0
3	8	10/7/2014	Female	22	18-24y	secondary	0	0	2	Maputo	NO	Protestant-Evangelical	0	0	0	1	1	1	1	0	0	0	1	0	0	0	1	0	1	0
3	8	10/7/2014	Female	20	18-24y	pre-university/university	1	0	2	Maputo	NO	Protestant-Evangelical	1	0	0	1	1	1	1	0	0	1	1	0	0	0	1	0	0	0
3	8	15/07/2014	Female	34	25-39y	primary	1	0	1	Maputo	NO	Protestant-Evangelical	0	1	1	1	1	1	1	1	1	1	1	0	0	0	1	1	0	0
3	8	21/07/2014	Female	22	18-24y	primary	1	0	2	Maputo	NO	Church of Zion	1	1	0	1	1	1	1	0	0	0	1	0	0	0	1	0	0	0
3	8	21/07/2014	Female	33	25-39y	primary	0	0	1	Maputo	YES	Protestant-Evangelical	1	1	1	1	1	1	1	1	1	1	1	0	0	0	1	1	0	0
3	8	22/07/2014	Female	21	18-24y	primary	0	0	1	Maputo	NO	Protestant-Evangelical	1	0	0	0	0	0	0	0	0	0	0	0	0	0	1	0	0	0
3	8	22/07/2014	Female	28	25-39y	primary	0	0	1	Maputo	Dont Know	Protestant-Evangelical	0	0	0	1	1	1	1	0	0	0	0	0	0	0	1	0	0	0
3	8	24/07/2014	Female	27	25-39y	primary	0	0	2	Maputo	NO	Protestant-Evangelical	99	0	1	1	1	1	1	1	1	1	1	0	0	0	1	1	0	0
3	8	28/07/2014	Female	25	25-39y	pre-university/university	1	0	1	Maputo	Dont Know	Protestant-Evangelical	0	0	0	1	1	1	1	0	0	0	1	0	0	0	1	0	0	0
3	8	29/07/2014	Male	44	40-49y	secondary	1	0	1	Maputo	Dont Know	Protestant-Evangelical	0	0	1	1	1	1	1	1	1	1	1	0	0	0	1	1	0	0
3	8	29/07/2014	Female	24	18-24y	pre-university/university	1	0	3	Maputo	NO	Protestant-Evangelical	0	1	0	1	1	1	1	1	0	1	1	0	0	0	1	1	0	0
3	8	30/07/2014	Female	27	25-39y	primary	1	0	2	Maputo	YES	no religion	1	1	0	1	1	1	1	0	0	0	1	0	0	0	1	0	0	0
3	8	30/07/2014	Male	35	25-39y	pre-university/university	1	0	3	Maputo	YES	Catholic	0	0	0	1	1	1	1	0	0	0	0	0	0	0	1	0	0	0
3	8	4/8/2014	Female	34	25-39y	primary	1	0	1	Maputo	NO	Protestant-Evangelical	0	0	0	1	1	1	1	0	0	0	1	0	0	0	1	0	0	0
3	8	4/8/2014	Male	32	25-39y	pre-university/university	0	0	3	Maputo	NO	Protestant-Evangelical	0	0	0	1	1	1	1	1	0	0	0	0	0	0	1	0	0	0
3	8	5/8/2014	Female	35	25-39y	primary	1	0	1	Maputo	NO	Church of Zion	1	0	0	1	1	1	1	1	0	1	1	0	0	0	1	1	0	0
3	8	11/8/2014	Female	41	40-49y	primary	0	0	1	Maputo	NO	Protestant-Evangelical	0	1	1	1	1	1	1	1	1	1	1	0	0	0	1	1	0	0
3	8	11/8/2014	Male	44	40-49y	primary	0	0	1	Maputo	YES	Catholic	0	0	0	0	0	0	0	1	0	0	0	1	0	1	1	0	0	0
3	8	11/8/2014	Female	26	25-39y	pre-university/university	1	0	1	Maputo	NO	Protestant-Evangelical	1	0	1	1	1	1	1	1	1	1	1	0	0	0	1	1	0	0
3	8	12/8/2014	Male	23	18-24y	secondary	0	0	1	Maputo	Dont Know	no religion	0	0	1	1	1	1	1	1	1	0	1	0	0	0	1	1	0	0
3	8	13/08/2014	Female	22	18-24y	secondary	1	0	1	Maputo	YES	Protestant-Evangelical	0	1	0	1	1	1	1	0	0	0	0	0	0	0	1	0	0	0
3	8	14/08/2014	Female	22	18-24y	secondary	0	0	1	Maputo	NO	Protestant-Evangelical	1	1	0	1	1	1	1	0	0	0	0	0	0	0	1	0	0	0
3	8	15/08/2014	Female	28	25-39y	secondary	0	0	1	Maputo	NO	Protestant-Evangelical	0	0	1	1	1	1	1	1	1	1	1	0	0	0	1	1	0	0
3	8	18/08/2014	Female	28	25-39y	secondary	0	0	1	Maputo	NO	Protestant-Evangelical	1	0	1	1	1	1	1	1	1	1	1	0	0	0	1	1	0	0
3	8	18/08/2014	Female	26	25-39y	primary	0	0	1	Maputo	Dont Know	Muslim	1	1	1	1	1	1	1	1	1	1	1	0	0	0	1	1	0	0
3	8	20/08/2014	Female	26	25-39y	primary	0	0	1	Maputo	YES	Church of Zion	0	1	1	1	1	1	1	1	1	1	1	0	0	0	1	1	0	0
3	8	27/08/2014	Female	40	40-49y	secondary	0	0	1	Maputo	NO	no religion	0	0	0	0	0	0	0	0	0	0	0	0	0	0	1	0	0	0
3	8	9/9/2014	Female	41	40-49y	none	0	0	1	Maputo	NO	Protestant-Evangelical	1	1	1	1	1	1	1	1	1	1	1	0	0	0	1	1	0	0
3	8	16/09/2014	Female	21	18-24y	pre-university/university	1	0	2	Maputo	NO	Protestant-Evangelical	0	0	0	1	1	1	1	0	0	0	1	0	0	0	1	0	0	0
3	8	19/09/2014	Female	26	25-39y	pre-university/university	0	0	1	Maputo	Dont Know	Protestant-Evangelical	0	0	1	1	1	1	1	1	1	0	1	0	0	0	1	1	0	0
3	8	22/09/2014	Male	26	25-39y	secondary	0	0	3	Maputo	Dont Know	Protestant-Evangelical	0	0	1	1	1	1	1	0	1	1	1	0	0	0	1	0	0	0
3	8	23/09/2014	Male	30	25-39y	secondary	1	0	1	Maputo	Dont Know	Protestant-Evangelical	0	0	0	1	1	1	1	0	0	1	1	0	0	0	1	0	0	0
3	8	1/10/2014	Male	31	25-39y	pre-university/university	1	0	1	Maputo	YES	Protestant-Evangelical	0	0	1	1	1	1	1	1	1	1	1	0	0	0	1	1	0	0
3	8	2/10/2014	Male	24	18-24y	primary	1	0	3	Maputo	NO	Protestant-Evangelical	0	0	1	1	1	1	1	0	1	1	1	0	0	0	1	0	0	0
3	8	7/10/2014	Male	31	25-39y	secondary	1	0	1	Maputo	YES	Protestant-Evangelical	0	0	1	1	1	1	1	1	1	1	1	0	0	0	1	1	0	0
3	8	8/10/2014	Female	21	18-24y	secondary	1	0	2	Maputo	YES	Protestant-Evangelical	1	0	1	1	1	1	1	1	1	1	1	0	0	0	1	1	0	0
3	8	20/10/2014	Female	27	25-39y	primary	1	0	3	Maputo	YES	Church of Zion	1	1	0	0	0	0	0	1	0	0	0	0	0	0	1	0	0	0
3	8	13/11/2014	Female	20	18-24y	pre-university/university	1	0	2	Maputo	NO	Protestant-Evangelical	1	0	1	1	1	1	1	1	1	1	1	0	0	0	1	1	0	0
3	8	14/11/2014	Male	25	25-39y	pre-university/university	1	0	3	Maputo	YES	Catholic	0	0	0	1	1	1	1	0	0	0	1	0	0	0	1	0	0	0
3	8	19/11/2014	Female	30	25-39y	primary	1	0	1	Maputo	NO	Protestant-Evangelical	0	0	0	1	1	1	1	0	0	0	0	0	0	0	1	0	0	0
3	8	19/11/2014	Male	39	25-39y	primary	1	0	2	Maputo	Dont Know	Church of Zion	0	0	0	0	0	0	0	1	0	0	1	0	0	0	1	0	0	0
3	8	20/11/2014	Male	37	25-39y	primary	0	0	1	Maputo	NO	Catholic	0	0	0	1	1	1	1	1	0	1	0	0	0	0	1	1	0	0
3	8	26/11/2014	Female	28	25-39y	pre-university/university	1	0	2	Maputo	NO	Protestant-Evangelical	0	1	0	1	1	1	1	0	0	1	1	0	0	0	1	0	0	0
3	8	26/11/2014	Male	31	25-39y	secondary	1	0	1	Maputo	YES	Protestant-Evangelical	0	0	0	1	1	1	1	0	0	0	0	0	0	0	1	0	0	0
3	8	27/11/2014	Female	30	25-39y	secondary	0	0	2	Maputo	YES	Protestant-Evangelical	1	1	1	1	1	1	1	1	1	1	1	0	0	0	1	1	0	0
3	8	27/11/2014	Male	27	25-39y	primary	0	0	2	Maputo	NO	no religion	0	0	1	1	1	1	1	1	1	1	1	0	0	0	1	1	0	0
3	8	4/12/2014	Female	25	25-39y	primary	1	0	1	Maputo	NO	Catholic	0	1	0	1	1	1	1	1	0	1	1	0	0	0	1	1	0	0
3	8	10/12/2014	Female	25	25-39y	primary	0	0	1	Maputo	YES	Protestant-Evangelical	0	0	1	1	1	1	1	1	1	1	1	0	0	0	1	1	0	0
3	8	10/12/2014	Male	25	25-39y	primary	1	0	1	Maputo	YES	Protestant-Evangelical	0	0	0	1	1	1	1	0	0	0	1	0	0	0	1	0	0	0
3	8	15/12/2014	Female	18	18-24y	primary	1	0	2	Maputo	NO	Protestant-Evangelical	1	1	0	1	1	1	1	1	0	1	0	0	0	0	1	1	0	0
3	8	23/12/2014	Female	37	25-39y	pre-university/university	1	0	1	Maputo	YES	Protestant-Evangelical	1	1	1	1	1	1	1	1	1	1	1	0	0	0	1	1	0	0
3	8	13/01/2015	Male	33	25-39y	primary	0	0	1	Maputo	NO	Church of Zion	0	0	1	1	1	1	1	1	1	1	1	0	0	0	1	1	0	0
3	8	19/01/2015	Male	44	40-49y	primary	1	0	1	Maputo	YES	Protestant-Evangelical	99	0	1	1	1	1	1	1	1	1	1	0	0	0	1	1	0	0
3	8	20/01/2015	Female	35	25-39y	primary	0	0	1	Maputo	YES	Protestant-Evangelical	0	1	0	1	1	1	1	0	0	0	1	0	0	0	1	0	0	0
3	8	21/01/2015	Male	32	25-39y	secondary	0	0	3	Maputo	NO	Catholic	0	0	1	1	1	1	1	1	1	1	1	0	0	0	1	1	0	0
3	8	23/01/2015	Female	18	18-24y	secondary	1	0	3	Maputo	NO	Protestant-Evangelical	1	1	1	1	1	1	1	1	1	1	1	0	0	0	1	1	0	0
3	8	28/01/2015	Female	29	25-39y	pre-university/university	1	0	1	Maputo	Dont Know	Catholic	0	0	1	1	1	1	1	1	1	1	1	0	0	0	1	1	0	0
3	8	2/2/2015	Male	28	25-39y	secondary	0	0	1	Maputo	NO	Catholic	0	0	0	1	1	1	1	0	0	0	1	0	0	0	1	0	0	0
3	8	6/2/2015	Male	37	25-39y	primary	1	0	1	Maputo	YES	Protestant-Evangelical	0	0	1	1	1	1	1	1	1	1	1	0	0	0	1	1	0	0
3	8	11/2/2015	Female	30	25-39y	primary	1	0	2	Maputo	NO	Protestant-Evangelical	0	0	1	1	1	1	1	1	1	1	1	0	0	0	1	1	0	0
3	8	11/2/2015	Male	38	25-39y	primary	0	0	1	Maputo	YES	Catholic	0	0	1	1	1	1	1	1	1	1	1	0	0	0	1	1	0	0
3	8	16/02/2015	Male	60	50+y	primary	1	0	1	Maputo	YES	Catholic	0	0	0	1	1	1	1	1	0	0	0	1	1	0	1	1	0	0
3	8	16/02/2015	Female	54	50+y	none	0	0	3	Maputo	NO	Protestant-Evangelical	1	0	1	1	1	1	1	1	1	1	1	0	0	0	1	1	0	0
3	8	17/02/2015	Female	27	25-39y	primary	1	0	2	Maputo	NO	Protestant-Evangelical	1	1	1	1	1	1	1	1	1	1	1	0	0	0	1	1	0	0
3	8	27/02/2015	Female	25	25-39y	secondary	0	0	1	Maputo	YES	Protestant-Evangelical	1	1	1	1	1	1	1	0	1	1	1	0	0	0	1	0	0	0
3	8	27/02/2015	Male	31	25-39y	primary	0	0	1	Maputo	YES	Protestant-Evangelical	0	0	0	1	1	1	1	1	0	1	0	0	0	0	1	1	0	1
3	8	4/3/2015	Male	58	50+y	secondary	1	0	1	Maputo	YES	no religion	0	0	0	1	1	1	1	1	0	0	1	0	0	0	1	1	0	0
3	8	10/3/2015	Male	31	25-39y	primary	0	0	3	Maputo	NO	Catholic	0	0	0	1	1	1	1	0	0	1	1	0	0	0	1	0	0	0
3	8	11/3/2015	Female	30	25-39y	primary	1	1	3	Maputo	Dont Know	Protestant-Evangelical	0	0	0	1	1	1	1	0	0	0	1	0	0	0	1	0	0	0
3	8	13/03/2015	Female	23	18-24y	pre-university/university	1	0	1	Maputo	YES	Protestant-Evangelical	0	0	1	1	1	1	1	1	1	1	1	0	0	0	1	1	0	0
3	8	18/03/2015	Female	32	25-39y	none	1	0	1	Maputo	NO	Protestant-Evangelical	1	1	1	1	1	1	1	1	1	1	1	0	0	0	1	1	0	0
3	8	18/03/2015	Female	24	18-24y	pre-university/university	1	0	3	Maputo	NO	Protestant-Evangelical	0	0	1	1	1	1	1	1	1	1	1	0	0	0	1	1	0	0
3	8	18/03/2015	Male	28	25-39y	secondary	0	0	1	Maputo	NO	Muslim	0	0	0	1	1	1	1	0	0	0	0	0	0	0	1	0	0	0
3	8	23/03/2015	Male	29	25-39y	primary	0	0	1	Maputo	YES	Protestant-Evangelical	0	0	0	1	1	1	1	0	0	0	0	1	0	1	1	0	0	0
3	8	24/03/2015	Female	25	25-39y	secondary	1	0	2	Maputo	NO	Protestant-Evangelical	0	0	0	1	1	1	1	0	0	1	0	0	0	0	1	0	0	0
3	8	27/03/2015	Female	18	18-24y	primary	1	0	3	Maputo	Dont Know	Protestant-Evangelical	1	1	0	1	1	1	1	0	0	0	1	0	0	0	1	0	0	0
3	8	30/03/2015	Male	41	40-49y	primary	0	0	2	Maputo	Dont Know	Church of Zion	1	0	1	1	1	1	1	1	1	1	1	0	0	0	1	1	0	0
3	8	31/03/2015	Female	45	40-49y	secondary	1	0	3	Maputo	NO	Protestant-Evangelical	1	1	1	1	1	1	1	1	1	1	0	1	1	0	1	1	0	0
3	8	3/4/2015	Male	51	50+y	primary	1	0	1	Maputo	NO	Protestant-Evangelical	0	0	1	1	1	1	1	1	1	1	1	0	0	0	1	1	0	0
3	8	6/4/2015	Female	48	40-49y	primary	1	0	1	Maputo	YES	Protestant-Evangelical	1	1	1	1	1	1	1	1	1	1	1	0	0	0	1	1	1	1
3	8	8/4/2015	Female	34	25-39y	primary	1	0	1	Maputo	NO	Protestant-Evangelical	1	0	1	1	1	1	1	1	1	1	1	0	0	0	1	1	0	0
3	8	9/4/2015	Female	25	25-39y	pre-university/university	1	0	2	Maputo	NO	Protestant-Evangelical	0	1	1	1	1	1	1	1	1	1	1	0	0	0	1	1	0	0
3	8	13/04/2015	Male	23	18-24y	secondary	1	0	1	Maputo	NO	Protestant-Evangelical	0	0	1	1	1	1	1	0	1	1	1	0	0	0	1	0	0	0
3	8	14/04/2015	Female	26	25-39y	secondary	1	0	2	Maputo	NO	Muslim	1	1	1	1	1	1	1	1	1	1	1	0	0	0	1	1	0	0
3	8	15/04/2015	Female	22	18-24y	secondary	1	0	2	Maputo	YES	Muslim	1	1	0	1	1	1	1	0	0	1	1	0	0	0	1	0	0	0
3	8	21/04/2015	Male	38	25-39y	pre-university/university	1	0	1	Maputo	YES	Catholic	0	0	0	1	1	1	1	1	0	1	1	0	0	0	1	1	0	0
3	8	23/04/2015	Female	25	25-39y	secondary	0	0	1	Maputo	NO	Protestant-Evangelical	0	0	1	1	1	1	1	1	1	1	1	0	0	0	1	1	0	0
3	8	4/5/2015	Male	33	25-39y	pre-university/university	1	0	1	Maputo	NO	Protestant-Evangelical	0	0	0	0	0	0	0	1	0	0	1	0	0	0	1	0	0	0
3	8	5/5/2015	Male	42	40-49y	secondary	1	0	1	Maputo	Dont Know	Protestant-Evangelical	0	0	0	1	1	1	1	1	0	0	1	0	0	0	1	1	0	0
3	8	5/5/2015	Female	28	25-39y	pre-university/university	1	0	1	Maputo	YES	Protestant-Evangelical	1	1	0	1	1	1	1	0	0	0	1	0	0	0	1	0	0	0
3	8	5/5/2015	Female	19	18-24y	secondary	0	0	2	Maputo	NO	Protestant-Evangelical	1	0	1	1	1	1	1	1	1	1	1	0	0	0	1	1	0	0
3	8	6/5/2015	Male	39	25-39y	secondary	1	0	1	Maputo	YES	Protestant-Evangelical	0	0	1	1	1	1	1	1	1	1	1	0	0	0	1	1	0	0
3	8	12/5/2015	Female	31	25-39y	pre-university/university	1	0	1	Maputo	YES	Protestant-Evangelical	0	1	1	1	1	1	1	0	1	1	1	0	0	0	1	0	0	0
3	8	12/5/2015	Male	31	25-39y	secondary	1	0	1	Maputo	YES	Protestant-Evangelical	0	0	0	1	1	1	1	1	0	1	1	0	0	0	1	1	0	0
3	8	18/05/2015	Male	43	40-49y	primary	1	0	2	Maputo	YES	Catholic	0	0	0	0	0	0	0	1	0	0	0	0	0	0	1	0	0	0
3	8	19/05/2015	Male	26	25-39y	secondary	1	0	1	Maputo	YES	Protestant-Evangelical	0	0	1	1	1	1	1	1	1	1	1	0	0	0	1	1	0	0
3	8	19/05/2015	Female	25	25-39y	primary	1	0	1	Maputo	YES	Protestant-Evangelical	0	1	1	1	1	1	1	1	1	1	1	0	0	0	1	1	0	0
3	8	19/05/2015	Male	24	18-24y	pre-university/university	0	0	3	Maputo	NO	no religion	99	0	1	1	1	1	1	1	1	1	1	0	0	0	1	1	0	0
3	8	20/05/2015	Female	19	18-24y	primary	0	0	2	Maputo	YES	no religion	1	1	0	1	1	1	1	0	0	1	1	0	0	0	1	0	0	0
3	8	21/05/2015	Female	26	25-39y	primary	0	0	1	Maputo	YES	Protestant-Evangelical	1	0	0	1	1	1	1	1	0	0	1	0	0	0	1	0	0	0
3	8	26/05/2015	Female	28	25-39y	none	0	0	1	Maputo	NO	Protestant-Evangelical	1	1	0	1	1	1	1	1	0	0	0	0	0	0	1	0	0	0
3	8	29/05/2015	Female	41	40-49y	primary	1	0	3	Maputo	NO	Catholic	1	0	1	1	1	1	1	1	1	1	1	0	0	0	1	1	0	0
3	8	3/6/2015	Female	25	25-39y	secondary	1	0	3	Maputo	NO	Protestant-Evangelical	1	0	0	1	1	1	1	1	0	1	0	0	0	0	1	1	0	0
3	8	8/6/2015	Female	42	40-49y	pre-university/university	0	0	1	Maputo	YES	Catholic	0	0	1	1	1	1	1	1	1	1	1	0	0	0	1	1	0	0
3	8	8/6/2015	Male	45	40-49y	pre-university/university	1	0	1	Maputo	YES	Catholic	0	0	1	1	1	1	1	1	1	1	1	0	0	0	1	1	0	0
3	8	9/6/2015	Female	28	25-39y	primary	1	0	2	Maputo	NO	Protestant-Evangelical	0	0	0	1	1	1	1	1	0	1	0	0	0	0	1	1	0	0
3	8	11/6/2015	Female	37	25-39y	secondary	1	0	1	Maputo	NO	Catholic	0	0	1	1	1	1	1	1	1	0	1	0	0	0	1	1	0	0
3	8	11/6/2015	Female	25	25-39y	pre-university/university	1	0	3	Maputo	YES	Catholic	1	1	1	1	1	1	1	1	1	1	1	0	0	0	1	1	0	0
3	8	12/6/2015	Male	45	40-49y	pre-university/university	0	0	1	Maputo	YES	Protestant-Evangelical	0	0	0	1	1	1	1	0	0	0	1	0	0	0	1	0	0	0
3	8	16/06/2015	Female	29	25-39y	secondary	1	0	1	Maputo	Dont Know	no religion	0	0	1	1	1	1	1	0	1	1	1	0	0	0	1	0	0	0
3	8	16/06/2015	Female	24	18-24y	none	1	0	3	Maputo	YES	Church of Zion	0	0	0	0	0	0	0	0	0	0	0	0	0	0	1	0	0	0
3	8	17/06/2015	Female	24	18-24y	primary	0	0	3	Maputo	NO	Protestant-Evangelical	0	0	1	1	1	1	1	1	1	1	1	0	0	0	1	1	0	0
3	8	17/06/2015	Female	48	40-49y	primary	0	0	1	Maputo	YES	Protestant-Evangelical	0	0	1	1	1	1	1	1	1	1	1	0	0	0	1	1	0	0
3	8	26/06/2015	Female	33	25-39y	primary	1	0	2	Maputo	NO	Church of Zion	1	1	0	0	0	0	0	0	0	0	0	0	0	0	1	0	0	0
3	8	26/06/2015	Female	28	25-39y	pre-university/university	0	0	1	Maputo	NO	Protestant-Evangelical	0	0	1	1	1	1	1	1	1	1	1	0	0	0	1	1	0	0
3	8	26/06/2015	Female	45	40-49y	secondary	1	0	3	Maputo	NO	Catholic	1	0	1	1	1	1	1	1	1	1	1	0	0	0	1	1	0	0
3	8	29/06/2015	Female	34	25-39y	pre-university/university	0	0	3	Maputo	NO	Protestant-Evangelical	0	0	1	1	1	1	1	1	1	1	1	0	0	0	1	1	0	0
3	3	11/8/2014	Male	32	25-39y	primary	1	0	3	Inhambane	Dont Know	Church of Zion	0	0	0	1	1	1	1	1	0	1	0	0	0	0	1	1	0	0
3	3	13/08/2014	Male	41	40-49y	primary	0	0	1	Inhambane	Dont Know	Protestant-Evangelical	0	0	0	1	1	1	1	0	0	0	1	0	0	0	1	0	0	0
3	3	14/08/2014	Female	46	40-49y	primary	1	0	3	Inhambane	NO	Protestant-Evangelical	1	0	0	1	1	1	1	1	0	0	0	0	0	0	1	1	0	0
3	3	19/08/2014	Female	52	50+y	primary	1	0	3	Inhambane	NO	Protestant-Evangelical	0	0	1	1	1	1	1	1	1	1	1	0	0	0	1	1	0	0
3	3	20/08/2014	Male	47	40-49y	primary	1	0	1	Inhambane	YES	Protestant-Evangelical	0	0	1	1	1	1	1	1	1	1	1	0	0	0	1	1	0	0
3	3	22/08/2014	Male	39	25-39y	secondary	1	0	1	Inhambane	Dont Know	Protestant-Evangelical	0	0	1	1	1	1	1	1	1	1	1	0	0	0	1	1	0	0
3	3	22/08/2014	Female	27	25-39y	pre-university/university	0	0	3	Inhambane	Dont Know	Church of Zion	0	0	1	1	1	1	1	1	1	1	1	0	0	0	1	1	0	0
3	3	1/9/2014	Female	49	40-49y	primary	1	0	3	Inhambane	Dont Know	Muslim	0	0	1	1	1	1	1	0	1	0	1	0	0	0	1	0	0	0
3	3	10/9/2014	Female	40	40-49y	primary	1	0	2	Inhambane	Dont Know	Protestant-Evangelical	0	0	1	1	1	1	1	1	1	1	1	0	0	0	1	1	0	0
3	3	12/9/2014	Male	31	25-39y	secondary	0	0	1	Inhambane	YES	Protestant-Evangelical	0	0	0	1	1	1	1	0	0	0	0	0	0	0	1	0	0	0
3	3	16/09/2014	Female	26	25-39y	primary	0	0	1	Inhambane	Dont Know	Protestant-Evangelical	1	1	1	1	1	1	1	1	1	1	1	0	0	0	1	1	0	0
3	3	29/09/2014	Male	22	18-24y	pre-university/university	0	0	2	Inhambane	Dont Know	Catholic	0	0	0	1	1	1	1	0	0	1	1	0	0	0	1	0	0	0
3	3	2/10/2014	Female	42	40-49y	pre-university/university	0	0	3	Inhambane	Dont Know	Catholic	0	0	1	1	1	1	1	1	1	1	1	0	0	0	1	1	0	0
3	3	6/10/2014	Female	44	40-49y	primary	1	0	3	Inhambane	NO	Protestant-Evangelical	99	0	0	1	1	1	1	0	0	1	1	0	0	0	1	0	0	0
3	3	8/10/2014	Male	33	25-39y	secondary	1	0	1	Inhambane	YES	Catholic	0	0	1	1	1	1	1	1	1	1	1	0	0	0	1	1	0	0
3	3	14/10/2014	Male	51	50+y	primary	1	0	1	Inhambane	NO	Catholic	0	0	0	1	1	1	1	1	0	0	0	1	1	0	1	1	0	0
3	3	20/10/2014	Female	35	25-39y	none	0	0	1	Inhambane	Dont Know	Protestant-Evangelical	1	1	0	1	1	1	1	1	0	1	1	0	0	0	1	1	0	0
3	3	28/10/2014	Female	38	25-39y	primary	0	0	3	Inhambane	Dont Know	Protestant-Evangelical	0	0	0	1	1	1	1	1	0	0	1	0	0	0	1	1	0	0
3	3	28/10/2014	Female	35	25-39y	primary	0	0	1	Inhambane	YES	Protestant-Evangelical	0	0	0	1	1	1	1	0	0	0	0	0	0	0	1	0	0	0
3	3	30/10/2014	Male	46	40-49y	secondary	0	0	3	Inhambane	Dont Know	Protestant-Evangelical	0	0	1	1	1	1	1	1	1	1	1	0	0	0	1	1	0	0
3	3	31/10/2014	Male	44	40-49y	primary	0	0	1	Inhambane	Dont Know	no religion	0	0	0	1	1	1	1	0	0	0	0	0	0	0	1	0	0	0
3	3	12/11/2014	Female	37	25-39y	primary	0	0	2	Inhambane	Dont Know	Protestant-Evangelical	0	0	1	1	1	1	1	1	1	1	1	0	0	0	1	1	0	0
3	3	12/11/2014	Female	32	25-39y	secondary	1	0	3	Inhambane	NO	Protestant-Evangelical	0	1	1	1	1	1	1	1	1	1	1	0	0	0	1	1	0	0
3	3	17/11/2014	Female	25	25-39y	pre-university/university	0	0	1	Inhambane	Dont Know	Protestant-Evangelical	1	0	1	1	1	1	1	1	1	1	1	0	0	0	1	1	0	0
3	3	19/11/2014	Female	49	40-49y	primary	1	0	3	Inhambane	NO	Protestant-Evangelical	1	0	0	1	1	1	1	1	0	1	1	0	0	0	1	1	0	0
3	3	1/12/2014	Male	35	25-39y	primary	0	0	1	Inhambane	NO	Protestant-Evangelical	0	0	0	1	1	1	1	1	0	0	0	0	0	0	1	0	0	0
3	3	1/12/2014	Female	37	25-39y	secondary	1	0	3	Inhambane	NO	Protestant-Evangelical	1	0	1	1	1	1	1	1	1	1	1	0	0	0	1	1	0	0
3	3	8/12/2014	Female	32	25-39y	primary	1	0	3	Inhambane	Dont Know	Catholic	99	1	0	1	1	1	1	1	0	0	0	0	0	0	1	0	0	0
3	3	10/12/2014	Female	60	50+y	none	0	0	3	Inhambane	Dont Know	Protestant-Evangelical	1	0	1	1	1	1	1	1	1	1	1	0	0	0	1	1	0	0
3	3	17/12/2014	Female	24	18-24y	primary	0	0	1	Inhambane	NO	Protestant-Evangelical	0	1	0	1	1	1	1	0	0	0	0	0	0	0	1	0	0	0
3	3	24/12/2014	Female	48	40-49y	primary	1	0	3	Inhambane	NO	Church of Zion	1	0	0	1	1	1	1	1	0	0	0	0	0	0	1	0	0	0
3	3	30/12/2014	Female	25	25-39y	secondary	0	0	3	Inhambane	Dont Know	Church of Zion	1	1	1	1	1	1	1	1	1	1	1	0	0	0	1	1	0	0
3	3	5/1/2015	Female	39	25-39y	pre-university/university	1	0	3	Inhambane	Dont Know	Protestant-Evangelical	1	0	1	1	1	1	1	1	1	1	1	0	0	0	1	1	0	0
3	3	5/1/2015	Female	35	25-39y	primary	0	0	1	Inhambane	NO	Protestant-Evangelical	99	0	1	1	1	1	1	1	1	1	1	0	0	0	1	1	0	0
3	3	7/1/2015	Female	41	40-49y	primary	1	0	3	Inhambane	YES	Muslim	99	1	1	1	1	1	1	1	1	1	1	0	0	0	1	1	0	0
3	3	12/1/2015	Female	48	40-49y	primary	0	0	1	Inhambane	Dont Know	Protestant-Evangelical	1	1	1	1	1	1	1	1	1	1	1	0	0	0	1	1	0	0
3	3	14/01/2015	Male	38	25-39y	primary	1	0	3	Inhambane	NO	Muslim	1	1	0	1	1	1	1	1	0	1	0	0	0	0	1	1	0	0
3	3	14/01/2015	Male	25	25-39y	primary	0	0	1	Inhambane	Dont Know	Catholic	1	1	0	1	1	1	1	0	0	0	0	0	0	0	1	0	0	0
3	3	16/01/2015	Female	45	40-49y	primary	0	0	3	Inhambane	NO	Protestant-Evangelical	0	1	0	1	1	1	1	1	0	0	0	1	1	0	1	1	0	0
3	3	19/01/2015	Male	47	40-49y	primary	0	0	1	Inhambane	NO	Catholic	0	0	0	1	1	1	1	1	0	1	0	1	1	0	1	1	0	0
3	3	19/01/2015	Female	29	25-39y	primary	0	0	1	Inhambane	Dont Know	no religion	1	1	0	1	1	1	1	1	0	0	0	0	0	0	1	1	0	0
3	3	21/01/2015	Female	33	25-39y	none	0	0	1	Inhambane	NO	Catholic	0	0	1	1	1	1	1	1	1	1	1	0	0	0	1	1	0	0
3	3	21/01/2015	Male	29	25-39y	pre-university/university	0	0	1	Inhambane	Dont Know	Muslim	0	0	0	1	1	1	1	0	0	0	0	0	0	0	1	0	0	0
3	3	26/01/2015	Female	34	25-39y	primary	0	0	1	Inhambane	Dont Know	Other	1	0	1	1	1	1	1	1	1	0	1	0	0	0	1	1	0	0
3	3	29/01/2015	Female	32	25-39y	pre-university/university	1	0	1	Inhambane	YES	Protestant-Evangelical	0	0	1	1	1	1	1	1	1	1	1	0	0	0	1	1	0	0
3	3	6/2/2015	Female	29	25-39y	primary	1	0	3	Inhambane	Dont Know	Protestant-Evangelical	1	0	1	1	1	1	1	1	1	1	1	0	0	0	1	1	0	0
3	3	11/2/2015	Female	33	25-39y	primary	1	0	1	Inhambane	Dont Know	Protestant-Evangelical	1	0	1	1	1	1	1	1	1	1	1	0	0	0	1	1	0	0
3	3	16/02/2015	Female	34	25-39y	primary	1	0	3	Inhambane	NO	Protestant-Evangelical	99	0	1	1	1	1	1	1	1	1	1	0	0	0	1	1	0	0
3	3	18/02/2015	Male	51	50+y	primary	0	0	1	Inhambane	Dont Know	Protestant-Evangelical	0	0	1	1	1	1	1	0	1	1	1	0	0	0	1	0	0	0
3	3	23/02/2015	Male	50	50+y	secondary	0	0	1	Inhambane	YES	Catholic	0	0	1	1	1	1	1	1	1	1	1	0	0	0	1	1	0	0
3	3	23/02/2015	Female	45	40-49y	primary	0	0	1	Inhambane	YES	Catholic	0	1	1	1	1	1	1	1	1	1	1	0	0	0	1	1	0	0
3	3	26/02/2015	Male	32	25-39y	primary	0	0	1	Inhambane	Dont Know	Protestant-Evangelical	0	0	0	1	1	1	1	1	0	0	0	1	1	0	1	1	0	0
3	3	3/3/2015	Female	44	40-49y	primary	1	0	3	Inhambane	Dont Know	Protestant-Evangelical	99	0	0	0	0	0	0	1	0	0	1	0	0	0	1	0	0	0
3	3	4/3/2015	Male	57	50+y	secondary	0	0	3	Inhambane	NO	Catholic	99	0	1	1	1	1	1	0	1	1	1	0	0	0	1	0	0	1
3	3	13/03/2015	Female	32	25-39y	none	0	0	1	Inhambane	Dont Know	Protestant-Evangelical	0	0	1	1	1	1	1	1	1	1	1	0	0	0	1	1	0	0
3	3	13/03/2015	Male	62	50+y	primary	1	0	1	Inhambane	Dont Know	Catholic	0	0	0	1	1	1	1	1	0	0	0	0	0	0	1	1	0	1
3	3	16/03/2015	Female	45	40-49y	none	0	0	1	Inhambane	Dont Know	Protestant-Evangelical	1	0	1	1	1	1	1	1	1	1	1	0	0	0	1	1	0	0
3	3	19/03/2015	Female	60	50+y	primary	0	0	1	Inhambane	NO	Protestant-Evangelical	99	0	1	1	1	1	1	0	1	1	1	0	0	0	1	0	0	0
3	3	19/03/2015	Male	55	50+y	primary	1	0	1	Inhambane	Dont Know	Protestant-Evangelical	0	0	1	1	1	1	1	1	1	1	1	0	0	0	1	1	0	0
3	3	23/03/2015	Male	36	25-39y	primary	0	0	1	Inhambane	YES	no religion	0	0	0	1	1	1	1	1	0	0	1	0	0	0	1	0	0	0
3	3	24/03/2015	Female	32	25-39y	primary	0	0	3	Inhambane	Dont Know	Protestant-Evangelical	1	0	0	1	1	1	1	1	0	1	0	1	1	0	1	1	0	0
3	3	26/03/2015	Male	32	25-39y	secondary	0	0	1	Inhambane	YES	Protestant-Evangelical	0	0	1	1	1	1	1	1	1	0	1	0	0	0	1	1	0	0
3	3	6/4/2015	Female	38	25-39y	primary	0	0	1	Inhambane	Dont Know	Catholic	0	0	0	1	1	1	1	0	0	0	1	0	0	0	1	0	0	0
3	3	13/04/2015	Female	48	40-49y	primary	1	0	3	Inhambane	NO	Protestant-Evangelical	1	0	1	1	1	1	1	1	1	1	1	0	0	0	1	1	0	0
3	3	16/03/2015	Female	29	25-39y	secondary	0	0	3	Inhambane	NO	Muslim	1	0	0	0	0	1	1	1	0	1	0	0	0	0	1	1	0	0
3	3	17/04/2015	Male	32	25-39y	primary	1	0	1	Inhambane	Dont Know	Protestant-Evangelical	0	0	1	1	1	1	1	1	1	1	1	0	0	0	1	1	0	0
3	3	20/04/2015	Female	49	40-49y	none	0	0	1	Inhambane	YES	Catholic	1	0	1	1	1	1	1	0	1	1	1	0	0	0	1	0	0	0
3	3	24/04/2015	Female	64	50+y	none	0	0	1	Inhambane	YES	Protestant-Evangelical	1	1	1	1	1	1	1	1	1	1	1	0	0	0	1	1	0	0
3	3	24/04/2015	Male	71	50+y	primary	0	0	1	Inhambane	YES	Protestant-Evangelical	0	0	1	1	1	1	1	1	1	1	1	0	0	0	1	1	0	0
3	3	27/04/2015	Female	47	40-49y	pre-university/university	1	0	1	Inhambane	Dont Know	Protestant-Evangelical	0	0	1	1	1	1	1	1	1	1	1	0	0	0	1	1	0	0
3	3	27/04/2015	Female	64	50+y	primary	1	0	3	Inhambane	NO	Protestant-Evangelical	1	0	0	1	1	1	1	1	0	0	0	0	0	0	1	0	0	0
3	3	4/5/2015	Male	35	25-39y	secondary	0	0	1	Inhambane	YES	Muslim	0	0	0	1	1	1	1	0	0	0	0	0	0	0	1	0	0	0
3	3	4/5/2015	Female	29	25-39y	pre-university/university	0	0	3	Inhambane	YES	Protestant-Evangelical	1	1	1	1	1	1	1	1	1	1	1	0	0	0	1	1	0	0
3	3	5/5/2015	Male	46	40-49y	primary	0	0	1	Inhambane	Dont Know	Protestant-Evangelical	0	0	0	1	1	1	1	1	0	0	0	1	1	0	1	1	0	0
3	3	13/05/2015	Female	45	40-49y	primary	0	0	1	Inhambane	Dont Know	Protestant-Evangelical	1	0	1	1	1	1	1	1	1	1	1	0	0	0	1	1	0	0
3	3	22/05/2015	Female	34	25-39y	primary	1	0	3	Inhambane	NO	Protestant-Evangelical	1	0	1	1	1	1	1	1	1	1	1	0	0	0	1	1	0	0
3	3	25/05/2015	Female	71	50+y	primary	1	0	3	Inhambane	NO	Catholic	99	0	1	1	1	1	1	1	1	1	1	0	0	0	1	1	0	0
3	3	25/05/2015	Female	41	40-49y	none	1	0	3	Inhambane	NO	Church of Zion	99	0	1	1	1	1	1	1	1	1	1	0	0	0	1	1	0	0
3	3	26/05/2015	Male	60	50+y	primary	0	0	3	Inhambane	NO	Protestant-Evangelical	99	1	0	1	1	1	1	0	0	1	1	0	0	0	1	0	0	0
3	3	26/05/2015	Female	31	25-39y	secondary	1	0	1	Inhambane	NO	Protestant-Evangelical	0	1	1	1	1	1	1	1	1	1	1	0	0	0	1	1	0	0
3	3	28/05/2015	Male	40	40-49y	primary	0	0	1	Inhambane	Dont Know	Church of Zion	0	0	0	1	1	1	1	0	0	0	1	0	0	0	1	0	0	0
3	3	4/6/2015	Female	35	25-39y	primary	0	0	1	Inhambane	YES	Protestant-Evangelical	1	0	1	1	1	1	1	1	1	1	1	0	0	0	1	1	0	0
3	3	8/6/2015	Female	45	40-49y	none	1	0	1	Inhambane	YES	Protestant-Evangelical	0	0	1	1	1	1	1	1	1	0	1	0	0	0	1	1	0	0
3	3	8/6/2015	Male	32	25-39y	none	1	0	1	Inhambane	YES	Church of Zion	0	0	0	1	1	1	1	0	0	0	0	0	0	0	1	0	0	0
3	3	8/6/2015	Male	50	50+y	none	1	0	1	Inhambane	Dont Know	Protestant-Evangelical	99	1	0	1	1	1	1	1	0	0	0	0	0	0	1	1	0	0
3	3	10/6/2015	Female	36	25-39y	primary	0	0	3	Inhambane	Dont Know	Protestant-Evangelical	1	1	1	1	1	1	1	1	1	1	1	0	0	0	1	1	0	0
3	3	10/6/2015	Female	40	40-49y	primary	0	0	3	Inhambane	NO	Protestant-Evangelical	99	1	0	1	1	1	1	1	0	0	0	1	1	0	1	1	0	0
3	3	15/06/2015	Male	28	25-39y	none	0	0	1	Inhambane	NO	no religion	0	0	0	1	1	1	1	1	0	1	0	0	0	0	1	0	0	0
3	3	16/06/2015	Female	40	40-49y	none	1	0	3	Inhambane	Dont Know	Church of Zion	99	0	1	1	1	1	1	1	1	1	1	0	0	0	1	1	0	0
3	3	16/06/2015	Female	27	25-39y	secondary	1	0	2	Inhambane	YES	Protestant-Evangelical	99	1	0	0	0	0	0	1	0	0	0	0	0	0	1	0	0	0
3	3	16/06/2015	Female	35	25-39y	primary	1	0	3	Inhambane	NO	Protestant-Evangelical	1	1	0	1	1	1	1	1	0	0	0	0	0	0	1	0	0	1
3	3	23/06/2015	Female	49	40-49y	primary	1	0	3	Inhambane	NO	Protestant-Evangelical	99	0	0	1	1	1	1	1	0	1	1	0	0	0	1	1	0	1
3	3	26/06/2015	Female	54	50+y	primary	1	0	3	Inhambane	NO	Protestant-Evangelical	99	0	1	1	1	1	1	1	1	1	1	0	0	0	1	1	0	0
3	3	26/06/2015	Female	29	25-39y	pre-university/university	1	0	3	Inhambane	NO	Protestant-Evangelical	1	0	0	1	1	1	1	1	0	0	0	1	0	1	1	0	0	0
3	3	29/06/2015	Female	40	40-49y	secondary	1	0	1	Inhambane	NO	Protestant-Evangelical	1	0	1	1	1	1	1	1	1	0	1	0	0	0	1	1	0	0
3	5	26/08/2014	Female	35	25-39y	primary	0	0	1	Inhambane	Dont Know	Protestant-Evangelical	1	1	1	1	1	1	1	1	1	1	1	0	0	0	1	1	0	0
3	5	26/08/2014	Male	27	25-39y	primary	1	0	1	Inhambane	NO	Protestant-Evangelical	0	0	0	1	1	1	1	1	0	0	1	0	0	0	1	1	0	0
3	5	1/9/2014	Male	48	40-49y	primary	1	0	2	Inhambane	YES	Church of Zion	0	0	1	1	1	1	1	1	1	0	1	0	0	0	1	1	0	0
3	5	17/09/2014	Female	25	25-39y	primary	0	0	1	Inhambane	Dont Know	Protestant-Evangelical	1	1	0	1	1	1	1	1	0	1	1	1	1	0	1	1	0	0
3	5	19/09/2014	Female	50	50+y	primary	1	0	3	Inhambane	Dont Know	Protestant-Evangelical	1	1	1	1	1	1	1	1	1	1	1	0	0	0	1	1	0	0
3	5	22/09/2014	Female	44	40-49y	primary	0	0	1	Inhambane	Dont Know	Protestant-Evangelical	1	1	0	1	1	1	1	1	0	0	0	1	1	0	1	1	0	0
3	5	22/09/2014	Female	31	25-39y	secondary	0	0	1	Inhambane	NO	Catholic	0	0	1	1	1	1	1	1	1	1	1	0	0	0	1	1	0	0
3	5	29/09/2014	Male	36	25-39y	primary	0	0	1	Inhambane	NO	Protestant-Evangelical	0	0	1	1	1	1	1	1	1	1	1	0	0	0	1	1	0	0
3	5	9/10/2014	Female	60	50+y	none	0	0	3	Inhambane	NO	Protestant-Evangelical	99	1	0	1	1	1	1	1	0	0	0	0	0	0	1	0	0	0
3	5	9/10/2014	Male	34	25-39y	primary	1	0	1	Inhambane	YES	Protestant-Evangelical	0	0	0	0	0	0	0	1	0	0	1	0	0	0	1	0	0	0
3	5	13/10/2014	Female	35	25-39y	primary	1	0	3	Inhambane	NO	Protestant-Evangelical	1	0	0	1	1	1	1	0	0	1	0	0	0	0	1	0	0	1
3	5	20/10/2014	Female	50	50+y	primary	1	0	2	Inhambane	NO	no religion	1	0	1	1	1	1	1	0	1	1	1	0	0	0	1	0	0	0
3	5	21/10/2014	Female	25	25-39y	none	0	0	1	Inhambane	YES	Protestant-Evangelical	1	1	0	1	1	1	1	1	0	0	0	0	0	0	1	1	0	0
3	5	21/10/2014	Male	35	25-39y	primary	0	1	1	Inhambane	YES	Protestant-Evangelical	1	0	1	1	1	1	1	0	1	1	1	0	0	0	1	0	0	0
3	5	22/10/2014	Female	46	40-49y	none	1	0	3	Inhambane	Dont Know	Protestant-Evangelical	1	1	1	1	1	1	1	0	1	1	1	0	0	0	1	0	0	0
3	5	29/10/2014	Female	62	50+y	primary	0	0	2	Inhambane	NO	Catholic	1	1	0	1	1	1	1	1	0	1	0	1	1	0	1	1	0	0
3	5	26/11/2014	Male	30	25-39y	secondary	0	0	2	Inhambane	NO	Church of Zion	0	0	0	1	1	1	1	1	0	0	0	1	1	0	1	1	0	0
3	5	28/11/2014	Female	24	18-24y	pre-university/university	1	0	1	Inhambane	NO	Protestant-Evangelical	1	0	0	1	1	1	1	0	0	0	0	0	0	0	1	0	0	0
3	5	3/12/2014	Male	33	25-39y	primary	1	0	1	Inhambane	NO	Church of Zion	0	0	1	1	1	1	1	1	1	1	1	0	0	0	1	1	0	0
3	5	3/12/2014	Female	27	25-39y	primary	0	0	1	Inhambane	YES	Protestant-Evangelical	1	1	0	1	1	1	1	1	0	0	0	0	0	0	1	0	0	0
3	5	18/12/2014	Male	27	25-39y	primary	1	0	1	Inhambane	YES	Protestant-Evangelical	1	0	1	1	1	1	1	1	1	1	1	0	0	0	1	1	0	0
3	5	22/12/2014	Female	35	25-39y	pre-university/university	1	0	1	Inhambane	Dont Know	Protestant-Evangelical	1	1	1	1	1	1	1	1	1	1	1	0	0	0	1	1	0	0
3	5	22/12/2014	Male	33	25-39y	primary	1	0	1	Inhambane	Dont Know	Protestant-Evangelical	0	0	0	1	1	1	1	0	0	0	1	0	0	0	1	0	0	0
3	5	22/12/2014	Male	37	25-39y	pre-university/university	1	0	3	Inhambane	NO	Protestant-Evangelical	1	0	0	0	0	0	0	0	0	0	1	0	0	0	1	0	0	0
3	5	5/1/2015	Female	38	25-39y	primary	0	0	2	Inhambane	NO	Protestant-Evangelical	0	0	0	1	1	1	1	1	0	1	1	0	0	0	1	1	0	0
3	5	5/1/2015	Female	23	18-24y	secondary	1	0	1	Inhambane	NO	Protestant-Evangelical	1	0	1	1	1	1	1	1	1	1	1	0	0	0	1	1	0	0
3	5	6/1/2015	Male	38	25-39y	secondary	1	0	3	Inhambane	NO	Protestant-Evangelical	1	0	0	1	1	1	1	1	0	0	0	0	0	0	1	1	0	0
3	5	6/1/2015	Male	28	25-39y	primary	0	0	1	Inhambane	Dont Know	Protestant-Evangelical	1	0	1	1	1	1	1	1	1	1	1	0	0	0	1	1	0	1
3	5	7/1/2015	Male	62	50+y	none	1	1	1	Inhambane	Dont Know	Protestant-Evangelical	1	1	0	1	1	1	1	0	0	0	0	1	0	1	1	0	0	0
3	5	9/1/2015	Male	41	40-49y	secondary	0	0	1	Inhambane	Dont Know	Catholic	0	0	1	1	1	1	1	1	1	1	1	0	0	0	1	1	0	0
3	5	9/1/2015	Female	30	25-39y	pre-university/university	0	0	1	Inhambane	YES	Catholic	1	0	1	1	1	1	1	1	1	1	1	0	0	0	1	1	0	0
3	5	12/1/2015	Female	45	40-49y	primary	0	0	2	Inhambane	NO	Protestant-Evangelical	1	1	0	1	1	1	1	0	0	0	1	0	0	0	1	0	0	0
3	5	14/01/2015	Male	32	25-39y	pre-university/university	0	0	1	Inhambane	YES	Protestant-Evangelical	0	0	1	1	1	1	1	1	1	1	1	0	0	0	1	1	0	0
3	5	26/01/2015	Female	45	40-49y	pre-university/university	1	0	3	Inhambane	Dont Know	Catholic	0	1	1	1	1	1	1	0	1	1	1	0	0	0	1	0	0	0
3	5	28/01/2015	Female	28	25-39y	secondary	1	0	3	Inhambane	Dont Know	Protestant-Evangelical	0	0	0	1	1	1	1	0	0	0	0	0	0	0	1	0	0	0
3	5	29/01/2015	Female	22	18-24y	primary	0	0	1	Inhambane	Dont Know	Protestant-Evangelical	1	1	0	1	1	1	1	0	0	0	1	0	0	0	1	0	0	0
3	5	30/01/2015	Male	25	25-39y	pre-university/university	1	0	1	Inhambane	Dont Know	no religion	0	0	1	1	1	1	1	1	1	1	1	0	0	0	1	1	0	0
3	5	6/2/2015	Female	30	25-39y	pre-university/university	1	0	3	Inhambane	NO	Catholic	0	0	0	1	1	1	1	1	0	1	1	0	0	0	1	1	0	0
3	5	10/2/2015	Male	49	40-49y	primary	1	0	1	Inhambane	NO	Protestant-Evangelical	0	0	1	1	1	1	1	1	1	1	1	0	0	0	1	1	0	0
3	5	10/2/2015	Male	28	25-39y	primary	0	0	1	Inhambane	YES	Protestant-Evangelical	1	1	0	1	1	1	1	0	0	0	0	0	0	0	1	0	0	0
3	5	11/2/2015	Female	36	25-39y	primary	0	0	3	Inhambane	NO	Protestant-Evangelical	0	0	1	1	1	1	1	1	1	1	1	0	0	0	1	1	0	0
3	5	18/02/2015	Female	43	40-49y	secondary	1	0	1	Inhambane	YES	Catholic	1	0	1	1	1	1	1	1	1	1	1	0	0	0	1	1	0	0
3	5	19/02/2015	Male	33	25-39y	pre-university/university	0	0	3	Inhambane	NO	Catholic	0	0	1	1	1	1	1	1	1	1	1	0	0	0	1	1	0	0
3	5	2/3/2015	Female	33	25-39y	primary	1	0	1	Inhambane	Dont Know	no religion	1	1	1	1	1	1	1	1	1	1	1	0	0	0	1	1	0	0
3	5	2/3/2015	Female	27	25-39y	secondary	0	0	3	Inhambane	NO	Catholic	1	0	1	1	1	1	1	1	1	1	1	0	0	0	1	1	0	0
3	5	9/3/2015	Male	22	18-24y	primary	0	0	2	Inhambane	Dont Know	Protestant-Evangelical	0	0	1	1	1	1	1	1	1	1	1	0	0	0	1	1	0	0
3	5	9/3/2015	Male	31	25-39y	primary	0	0	1	Inhambane	YES	no religion	1	0	0	1	1	1	1	0	0	0	1	0	0	0	1	0	0	0
3	5	11/3/2015	Female	35	25-39y	pre-university/university	0	0	2	Inhambane	Dont Know	Catholic	1	1	1	1	1	1	1	1	1	1	1	0	0	0	1	1	0	0
3	5	17/03/2015	Male	42	40-49y	pre-university/university	1	0	1	Inhambane	Dont Know	Muslim	0	0	0	1	1	1	1	1	0	0	1	0	0	0	1	1	0	0
3	5	18/03/2015	Female	36	25-39y	pre-university/university	1	0	3	Inhambane	Dont Know	Protestant-Evangelical	0	0	1	1	1	1	1	1	1	1	1	0	0	0	1	1	0	0
3	5	23/03/2015	Female	34	25-39y	none	1	0	1	Inhambane	NO	Protestant-Evangelical	1	1	1	1	1	1	1	1	1	1	1	0	0	0	1	1	0	0
3	5	23/03/2015	Male	39	25-39y	pre-university/university	1	0	1	Inhambane	NO	Catholic	0	0	1	1	1	1	1	1	1	1	1	0	0	0	1	1	0	0
3	5	2/4/2015	Female	21	18-24y	secondary	1	0	3	Inhambane	Dont Know	Catholic	1	0	0	1	1	1	1	0	0	0	1	0	0	0	1	0	0	0
3	5	8/4/2015	Male	31	25-39y	pre-university/university	0	0	1	Inhambane	YES	Catholic	0	0	0	1	1	1	1	1	0	0	1	0	0	0	1	0	0	0
3	5	9/4/2015	Female	29	25-39y	primary	0	0	2	Inhambane	Dont Know	Protestant-Evangelical	1	0	1	1	1	1	1	1	1	1	1	0	0	0	1	1	0	0
3	5	13/04/2015	Male	30	25-39y	pre-university/university	1	0	3	Inhambane	NO	Catholic	0	0	1	1	1	1	1	1	1	1	1	0	0	0	1	1	0	0
3	5	14/04/2015	Male	41	40-49y	secondary	0	0	1	Inhambane	YES	Protestant-Evangelical	0	0	1	1	1	1	1	1	1	1	1	0	0	0	1	1	0	0
3	5	14/04/2015	Female	46	40-49y	primary	0	0	1	Inhambane	YES	Protestant-Evangelical	0	0	0	1	1	1	1	0	0	1	1	0	0	0	1	0	0	0
3	5	27/04/2015	Male	31	25-39y	primary	1	0	3	Inhambane	Dont Know	Church of Zion	0	0	0	1	1	1	1	0	0	0	1	0	0	0	1	0	0	0
3	5	28/04/2015	Female	27	25-39y	primary	0	0	1	Inhambane	NO	Protestant-Evangelical	1	1	0	1	1	1	1	1	0	1	0	0	0	0	1	1	0	1
3	5	30/04/2015	Female	29	25-39y	primary	0	0	1	Inhambane	Dont Know	Protestant-Evangelical	1	0	1	1	1	1	1	1	1	1	1	0	0	0	1	1	0	0
3	5	7/5/2015	Male	33	25-39y	secondary	0	0	1	Inhambane	NO	Protestant-Evangelical	1	0	1	1	1	1	1	0	1	1	1	0	0	0	1	0	0	0
3	5	13/05/2015	Male	31	25-39y	secondary	1	0	1	Inhambane	Dont Know	Protestant-Evangelical	0	0	0	0	1	1	1	1	0	0	0	1	1	0	1	1	0	0
3	5	25/05/2015	Female	48	40-49y	none	0	0	2	Inhambane	Dont Know	Protestant-Evangelical	1	0	0	1	1	1	1	1	0	1	0	1	1	0	1	1	0	0
3	5	27/05/2015	Female	38	25-39y	pre-university/university	0	0	3	Inhambane	YES	Protestant-Evangelical	0	0	1	1	1	1	1	1	1	1	1	0	0	0	1	1	0	0
3	5	27/05/2015	Female	25	25-39y	pre-university/university	1	0	1	Inhambane	NO	Protestant-Evangelical	1	0	1	1	1	1	1	1	1	1	1	0	0	0	1	1	0	0
3	5	2/6/2015	Male	29	25-39y	secondary	1	0	1	Inhambane	Dont Know	Church of Zion	0	0	0	1	1	1	1	1	0	0	1	0	0	0	1	1	0	0
3	5	3/6/2015	Male	29	25-39y	primary	0	0	1	Inhambane	YES	no religion	1	0	0	1	1	1	1	0	0	0	0	0	0	0	1	0	0	1
3	5	3/6/2015	Female	24	18-24y	primary	0	0	1	Inhambane	YES	Church of Zion	1	0	0	1	1	1	1	1	0	0	1	0	0	0	1	0	0	0
3	5	3/6/2015	Female	27	25-39y	pre-university/university	0	0	3	Inhambane	NO	no religion	1	0	0	1	1	1	1	0	0	0	0	0	0	0	1	0	0	0
3	5	8/6/2015	Female	46	40-49y	secondary	1	0	1	Inhambane	YES	Protestant-Evangelical	1	1	1	1	1	1	1	0	1	1	1	0	0	0	1	0	0	0
3	5	9/6/2015	Female	40	40-49y	none	1	0	3	Inhambane	Dont Know	Protestant-Evangelical	1	0	0	1	1	1	1	1	0	0	1	0	0	0	1	0	0	0
3	5	9/6/2015	Male	36	25-39y	primary	1	1	1	Inhambane	NO	Protestant-Evangelical	1	0	1	1	1	1	1	1	1	1	1	0	0	0	1	1	0	0
3	5	11/6/2015	Female	26	25-39y	pre-university/university	1	0	3	Inhambane	Dont Know	Muslim	0	0	1	1	1	1	1	1	1	1	1	0	0	0	1	1	0	0
3	5	29/06/2015	Male	31	25-39y	primary	1	0	3	Inhambane	Dont Know	no religion	99	0	1	1	1	1	1	1	1	1	1	0	0	0	1	1	0	0
3	7	17/02/2015	Female	25	25-39y	none	0	0	2	Inhambane	NO	no religion	1	0	0	1	1	1	1	0	0	0	0	0	0	0	1	0	0	0
3	7	25/02/2015	Female	43	40-49y	primary	0	0	1	Inhambane	YES	Protestant-Evangelical	1	0	1	1	1	1	1	1	1	1	1	0	0	0	1	1	0	0
3	7	2/3/2015	Female	36	25-39y	primary	1	0	1	Inhambane	YES	Protestant-Evangelical	1	0	1	1	1	1	1	1	1	1	1	0	0	0	1	1	0	0
3	7	2/3/2015	Male	40	40-49y	secondary	1	0	1	Inhambane	YES	Protestant-Evangelical	0	0	1	1	1	1	1	1	1	1	1	0	0	0	1	1	0	0
3	7	6/3/2015	Male	57	50+y	primary	0	0	1	Inhambane	YES	Church of Zion	1	0	1	1	1	1	1	1	1	1	1	0	0	0	1	1	0	0
3	7	10/3/2015	Female	29	25-39y	primary	0	0	3	Inhambane	Dont Know	Protestant-Evangelical	1	0	1	1	1	1	1	1	1	1	1	0	0	0	1	1	0	0
3	7	11/3/2015	Female	38	25-39y	primary	0	0	3	Inhambane	Dont Know	Protestant-Evangelical	1	0	1	1	1	1	1	1	1	1	1	0	0	0	1	1	0	0
3	7	12/3/2015	Male	29	25-39y	secondary	0	0	3	Inhambane	NO	Church of Zion	1	0	0	1	1	1	1	1	0	0	0	0	0	0	1	1	0	0
3	7	13/03/2015	Female	39	25-39y	primary	1	0	1	Inhambane	NO	Church of Zion	1	0	0	1	1	1	1	1	0	0	0	0	0	0	1	1	0	0
3	7	27/03/2015	Female	22	18-24y	secondary	0	0	2	Inhambane	YES	Protestant-Evangelical	0	0	1	1	1	1	1	1	1	1	1	0	0	0	1	1	0	0
3	7	31/03/2015	Female	30	25-39y	none	0	0	2	Inhambane	YES	Church of Zion	1	1	1	1	1	1	1	1	1	1	1	0	0	0	1	1	0	0
3	7	14/04/2015	Male	33	25-39y	secondary	1	0	3	Inhambane	NO	no religion	0	0	0	1	1	1	1	0	0	0	0	0	0	0	1	0	0	0
3	7	14/04/2015	Male	26	25-39y	primary	0	0	1	Inhambane	YES	Protestant-Evangelical	1	1	0	1	1	1	1	0	0	0	0	0	0	0	1	0	0	0
3	7	20/04/2015	Female	26	25-39y	secondary	0	0	3	Inhambane	NO	Protestant-Evangelical	1	1	0	1	1	1	1	0	0	0	0	0	0	0	1	0	0	0
3	7	27/04/2015	Female	25	25-39y	primary	0	0	3	Inhambane	NO	no religion	1	0	0	1	1	1	1	1	0	1	0	0	0	0	1	1	0	0
3	7	27/04/2015	Male	36	25-39y	pre-university/university	0	0	1	Inhambane	NO	Protestant-Evangelical	0	0	1	1	1	1	1	1	1	1	1	0	0	0	1	1	0	0
3	7	5/5/2015	Female	34	25-39y	none	0	0	1	Inhambane	YES	Church of Zion	1	0	0	1	1	1	1	0	0	1	0	0	0	0	1	0	0	0
3	7	13/05/2015	Female	30	25-39y	primary	0	0	1	Inhambane	NO	Church of Zion	0	0	1	1	1	1	1	1	1	1	1	0	0	0	1	1	0	0
3	7	14/05/2015	Male	49	40-49y	primary	0	0	1	Inhambane	Dont Know	Protestant-Evangelical	99	0	1	1	1	1	1	1	1	1	1	0	0	0	1	1	0	0
3	7	18/05/2015	Female	32	25-39y	primary	0	0	3	Inhambane	Dont Know	Protestant-Evangelical	1	0	0	1	1	1	1	1	0	1	1	0	0	0	1	1	0	0
3	7	22/05/2015	Female	21	18-24y	secondary	1	0	1	Inhambane	Dont Know	Church of Zion	1	1	1	1	1	1	1	1	1	1	1	0	0	0	1	1	0	0
3	7	2/6/2015	Female	25	25-39y	secondary	1	0	3	Inhambane	YES	Protestant-Evangelical	1	0	1	1	1	1	1	1	1	0	1	0	0	0	1	1	0	0
3	7	8/6/2015	Female	34	25-39y	primary	0	0	3	Inhambane	NO	Church of Zion	1	0	0	1	1	1	1	0	0	0	0	0	0	0	1	0	0	0
3	7	9/6/2015	Female	50	50+y	primary	0	0	1	Inhambane	Dont Know	Church of Zion	1	0	1	1	1	1	1	1	1	1	1	0	0	0	1	1	0	0
3	7	16/06/2015	Male	33	25-39y	primary	0	0	1	Inhambane	YES	Protestant-Evangelical	0	0	1	1	1	1	1	0	1	1	1	0	0	0	1	0	0	0
3	7	18/06/2015	Female	26	25-39y	primary	0	0	1	Inhambane	Dont Know	Church of Zion	1	0	1	1	1	1	1	1	1	1	1	0	0	0	1	1	0	0
3	7	22/06/2015	Female	38	25-39y	primary	0	0	3	Inhambane	YES	no religion	1	0	1	1	1	1	1	1	1	1	1	0	0	0	1	1	0	0
3	7	22/06/2015	Female	27	25-39y	primary	0	0	3	Inhambane	Dont Know	Catholic	1	0	0	1	1	1	1	1	0	1	1	0	0	0	1	1	0	0
3	7	18/02/2015	Female	43	40-49y	none	1	0	3	Inhambane	NO	Church of Zion	1	0	0	1	1	1	1	1	0	1	0	0	0	0	1	1	0	0
3	7	25/02/2015	Male	31	25-39y	primary	1	0	3	Inhambane	YES	no religion	1	1	0	1	1	1	1	1	0	0	0	0	0	0	1	0	0	0
3	7	2/3/2015	Female	23	18-24y	secondary	0	0	3	Inhambane	NO	Muslim	1	1	0	1	1	1	1	0	0	1	1	0	0	0	1	0	0	0
3	7	2/3/2015	Male	35	25-39y	pre-university/university	1	0	1	Inhambane	NO	Protestant-Evangelical	0	0	1	1	1	1	1	1	1	1	1	0	0	0	1	1	0	0
3	7	4/3/2015	Female	26	25-39y	pre-university/university	0	0	3	Inhambane	NO	Protestant-Evangelical	0	0	1	1	1	1	1	1	1	1	1	0	0	0	1	1	0	0
3	7	9/3/2015	Female	36	25-39y	secondary	0	0	3	Inhambane	Dont Know	Catholic	0	0	0	1	1	1	1	1	0	0	0	1	1	0	1	1	0	0
3	7	18/03/2015	Male	25	25-39y	secondary	0	0	1	Inhambane	Dont Know	Catholic	0	0	0	1	1	1	1	1	0	0	0	1	1	0	1	1	0	0
3	7	24/03/2015	Female	23	18-24y	primary	0	0	3	Inhambane	Dont Know	Catholic	1	0	1	1	1	1	1	1	1	0	1	0	0	0	1	1	0	0
3	7	2/4/2015	Male	29	25-39y	secondary	1	0	1	Inhambane	NO	Protestant-Evangelical	0	0	0	1	1	1	1	1	0	0	0	1	1	0	1	1	0	0
3	7	8/4/2015	Male	41	40-49y	primary	0	0	1	Inhambane	Dont Know	no religion	1	0	0	1	1	1	1	1	0	0	0	0	0	0	1	1	0	1
3	7	13/04/2015	Male	33	25-39y	none	1	0	1	Inhambane	NO	no religion	1	0	1	1	1	1	1	1	1	0	1	0	0	0	1	1	0	1
3	7	14/04/2015	Male	39	25-39y	primary	0	0	1	Inhambane	YES	Protestant-Evangelical	0	0	1	1	1	1	1	1	1	1	1	0	0	0	1	1	0	0
3	7	14/04/2015	Female	31	25-39y	primary	0	0	1	Inhambane	YES	Protestant-Evangelical	1	1	1	1	1	1	1	1	1	1	1	0	0	0	1	1	0	0
3	7	27/04/2015	Male	31	25-39y	primary	0	0	1	Inhambane	YES	no religion	0	0	1	1	1	1	1	1	1	1	1	0	0	0	1	1	0	0
3	7	6/5/2015	Female	19	18-24y	primary	0	0	3	Inhambane	Dont Know	Church of Zion	1	0	0	1	1	1	1	1	0	0	1	0	0	0	1	0	0	0
[truncated: 5 more rows]
