# Supplementary material for: A combination intervention strategy to improve linkage to and retention in HIV care following diagnosis in Mozambique: A cluster-randomized study
Source: PLoS Med. 2017 Nov 14;14(11):e1002433. doi: 10.1371/journal.pmed.1002433 (PMC5685437; doi:10.1371/journal.pmed.1002433)
Supplement: S2 Data — (XLSX) [file pmed.1002433.s004.xlsx]

## Sheet: Codebook
Engage4Health main analysis file codebook
Variable Name	Description
Study_Arm	1 = SOC, 2 = CIS, 3 = CIS+FI
Site_ID	De-idenfitied facility ID (1 through 10)
ENROLDATE_STUDY	Date of study enrollment, DD/MM/YYYY
Sex	Male, Female
Age_Baseline	Age (years) at baseline
Agecat_baseline	Age categories at baseline
Education	Categories of educational attainment
Travel_time_to_clinic	0 = less than 30 minutes, 1 = greater than 30 minutes
TB_enrol	Currently on TB treatment at enrollment. 1 = yes, 0 = no/unknown
Marital_status	1 = married/partner living together, 2 = married/partner but not living together, 3 = single, 4 = missing
Province	Province of health facility: Maputo or Inhambane
Household_member_with_HIV	Recorded at enrollment: YES, NO, Don’t Know, Refused
Religion	no religion, Church of Zion, Catholic, Protestant-Evangelical, Muslim, Other
Income_Cat	Montly Income categories: 0 = <1500 MZ, 1 = > 1500 MZ, 99 = missing/refused
Unemployed	Recorded at enrollment: 1 = unemployed, 0 = employed
Linked1m_AND_retained_12m	PRIMARY OUTCOME: LINKED WITHIN 1 MONTH PLUS RETAINED 12 MONTHS AFTER HIV DIAGNOSIS AT CLINIC OF DIAGNOSIS: 1 = YES, 0 = NO
link_sameday	Linked to HIV care services on the same day of HIV diagnosis at clinic of diagnosis: 1 = YES, 0 = NO
LINK_1W	Linked to HIV care services within 7 days of HIV diagnosis at clinic of diagnosis: 1 = YES, 0 = NO
LINK_1M	Linked to HIV care services within 30 days of HIV diagnosis at clinic of diagnosis: 1 = YES, 0 = NO
LINK_EVER	Ever linked to HIV care services at clinic of diagnosis: 1 = YES, 0 = NO
ART_Eligible	Ever recorded as ART eligible using national CD4 and WHO stage criteria: 1 = YES, 0 = NO
Retain_12m	Retained in clinical care 12 months after HIV diagnosis at clinic of diagnosis: 1 = YES, 0 = NO
Retain_6m	Retained in clinical care 6 months after HIV diagnosis at clinic of diagnosis: 1 = YES, 0 = NO
Combined_outcome_sens_analysis	SENSITIVITY ANALYSIS OF PRIMARY OUTCOME: LINKED WITHIN 1 MONTH PLUS RETAINED 12 MONTHS AFTER HIV DIAGNOSIS AT ANY CLINIC (SELF-REPORT): 1 = YES, 0 = NO
dead_12m	Recorded death (through clinical files and patient locator tracking) within 12 months of HIV diagnosis: 1 = YES, 0 = NO
dead_art	Recorded death (through clinical files and patient locator tracking) after ART initiation at clinic of diagnosis: 1 = YES, 0 = NO
dead_preart	Recorded death (through clinical files and patient locator tracking) before ART initiation at clinic of diagnosis: 1 = YES, 0 = NO
ASSESS_EVER	Ever assessed for ART eligibility (received a CD4 cell count or a WHO staging) at clinic of diagnosis: 1 = YES, 0 = NO
ART	Ever initiated ART at clinic of diagnosis: 1 = YES, 0 = NO
New_WHO3_4_or_Hosp	New recorded WHO stage III or IV event, or hospitalization after enrollment in HIV care at clinic of diagnosis: 1 = YES, 0 = NO
hospitalized	Hospitalized overnight prior to enrollment in care in the last year: 1 = YES, 0 = NO
